# Supplementary material for: Zucchini Plants Alter Gene Expression and Emission of (E)-β-Caryophyllene Following Aphis gossypii Infestation
Source: Front Plant Sci. 2021 Jan 8;11:592603. doi: 10.3389/fpls.2020.592603 (PMC7820395; doi:10.3389/fpls.2020.592603)
Supplement: Supplementary file 1 [file Table_1.XLSX]

## Sheet: Table S1
Table S1. List of primer pairs used in qRT-PCR experiments
Transcript ID	Name	Primer Sequences (5'3')
		Forward	Reverse
HO702383 (Obrero et al, 2011)	Elongation Factor 1-alpha (EF1a)	ATTCGAGAAGGAAGCTGCTG	TTGGTGGTCTAAACTTCCAC
CUCPE_L1772_T_6	Kinesin like protein (kin)	ACTCCGCCCTTTTCAAGCTC	ATTTTCCCAGCTCCCAGAGG
CUCPE_TC9465	Annexin 5 (annex5)	TGGCTCTGTATTCCTGCTGA	GGACGATGCTGCCCTACTTT
CUCPE_L27424_T_1	Protein YELLOW STRIPE LIKE 9 (YLS9)	AACCTTCCACTTCACCTGCC	GTCGTTTGGTCCCCTTTCCT
CUCPE_TC1380	Isochorismate synthase (ICS)	AACGCTTCATCCAACTCCCG	CTCCAAACCAACCAACAGGC
CUCPE_TC49	Catalase isozyme 2 (cat2)	GGCATCGGAAACTTCTCAGC	CTCCCAAGTGTCCGCATCAT
CUCPE_L3529_T_1	Indole-3-acetic acid (3-indolaa)	ACCCACGACTCCTTCTCTGT	CTCTCCAACACCCTCTTCCG
CUCPE_L568_T_4	Chaperonin 20 (chap20)	AGGATGGCAAGAGGAAACCG	CTGCAATAACGTCCGAAGCC
CUCPE_TC9452	Peroxidase 42 (perox42)	TTCATGTCCCCAAGCTGAGG	TCTGAGCCAAGAGAAAGCGG
CUCPE_TC22105	Ascorbate peroxidase 3 (apx3)	CACCTTGGTTGGCATCTGGA	GGGGTTGTTGCTGTGGAGAT
CUCPE_L25896_T_1	Terpene synthase-like (tps)	AGAGCTTCTTCGAGGACATCT	GCGGAGGATGCAAGAGGAAT
CUCPE_L19367_T_1	Peroxidase 47 (perox47)	CGCACACAAAACACCGACAT	TAAAGGAAGGTCGTTGGGGC
CUCPE_TC14893	Laccase 17 (lac17)	TCCAACACCAACCAAGCCAT	TTGAAAGGAACACGGTCGGT

## Sheet: Table S2
Table S2. Complete list of DEGs in at least one out of three comparisons. For each transcript at different time points (namely 24, 48, and 96 hours post-infestation (hpi)), it is reported the expression level estimate (Log2 Fold-change) and the statistical significance value as calculate by edgeR (FDR). Expression and statistical significance values that meet threshold criteria ( -2 ≤ Log2 Fold-c…
TC ID	24 hpi		48 hpi		96 hpi		vs TAIR10		vs UniProtKB		vs C. sativus		GO terms			InterPro signatures		vs C.pepo gene models		MapMan Bins		# SOTA cluster
	logFC	FDR	logFC	FDR	logFC	FDR	sequence ID	description	accession_number	description	sequence ID	description	GO accession	description	GO domain	IPR accession	description	gene ID	description	bincode	description
CUCPE_TC17141	5.65921	0.001118	10.8902	1.60069e-09	7.69723	0.000315333	#N/A	#N/A	#N/A	#N/A	#N/A	#N/A	#N/A	#N/A	#N/A	#N/A	#N/A	#N/A	#N/A	35.2	no hits	3
CUCPE_TC17062	2.88649	0.143953	10.8654	1.69137e-08	7.21655	0.00163524	#N/A	#N/A	#N/A	#N/A	#N/A	#N/A	#N/A	#N/A	#N/A	#N/A	#N/A	#N/A	#N/A	35.2	no hits	3
CUCPE_L16873_T_1	6.56097	0.000457494	10.0616	3.86917e-10	5.13768	0.0282648	#N/A	#N/A	#N/A	#N/A	#N/A	#N/A	#N/A	#N/A	#N/A	#N/A	#N/A	#N/A	#N/A	35.2	no hits	3
CUCPE_L12655_T_1	6.33087	0.000529985	7.52526	2.58837e-06	4.94811	0.0336739	#N/A	#N/A	#N/A	#N/A	#N/A	#N/A	#N/A	#N/A	#N/A	#N/A	#N/A	#N/A	#N/A	35.2	no hits	3
CUCPE_TC250	2.9278	0.0546438	7.33783	1.00842e-06	-1.68255	0.429371	AT5G54190.1	protochlorophyllide oxidoreductase A	Q41249	Protochlorophyllide reductase, chloroplastic OS=Cucumis sativus GN=PORA PE=2 SV=1	Cucsa.123300.1	protochlorophyllide oxidoreductase A	GO:0055114;GO:0016630;GO:0019685;GO:0015995;GO:0009507	oxidation-reduction process;protochlorophyllide reductase activity;photosynthesis, dark reaction;chlorophyll biosynthetic process;chloroplast	BP;MF;BP;BP;CC	IPR016040;IPR005979;IPR002347;IPR002198	undef;LPOR: light-dependent protochlorophyllide reductase;Glucose/ribitol dehydrogenase family signature;short chain dehydrogenase	Cp4.1LG02g01580.1	Protochlorophyllide chloroplastic	7.12.6.5.1	light-dependent protochlorophyllide oxidoreductase	3
CUCPE_L26818_T_1	-1.20429	0.584039	6.72224	0.000407125	-2.20171	0.254157	#N/A	#N/A	#N/A	#N/A	#N/A	#N/A	#N/A	#N/A	#N/A	#N/A	#N/A	Cp4.1LG03g13970.1	probable plastidic glucose transporter 3 isoform X1	35.2	no hits	3
CUCPE_L10727_T_1	4.86162	0.0876681	6.56425	0.00607059	1.24526	0.781118	AT4G31950.1	cytochrome P450, family 82, subfamily C, polypeptide 3	H2DH24	Cytochrome P450 CYP82D47 OS=Panax ginseng PE=2 SV=1	#N/A	#N/A	GO:0020037;GO:0016705;GO:0005506;GO:0004497;GO:0055114	heme binding;oxidoreductase activity, acting on paired donors, with incorporation or reduction of molecular oxygen;iron ion binding;monooxygenase activity;oxidation-reduction process	MF;MF;MF;MF;BP	IPR001128	undef	Cp4.1LG06g01430.1	cytochrome P450 CYP82D47-like	35.1	Cytochrome P450 CYP82D47 OS=Panax ginseng (sp|h2dh24|c7d47_pangi : 86.3)	3
CUCPE_L13999_T_1	2.63959	0.151818	6.37615	0.00061353	-2.65931	0.485973	AT3G44220.1	Late embryogenesis abundant (LEA) hydroxyproline-rich glycoprotein family	Q9SJ52	Protein YLS9 OS=Arabidopsis thaliana GN=YLS9 PE=2 SV=1	#N/A	#N/A	GO:0009505;GO:0009506;GO:0051607;GO:0005739;GO:0005886	plant-type cell wall;plasmodesma;defense response to virus;mitochondrion;plasma membrane	CC;CC;BP;CC;CC	IPR004864	Late embryogenesis abundant protein	Cp4.1LG05g04530.1	NDR1 HIN1 12	35.1	NDR1/HIN1-like protein 1 OS=Arabidopsis thaliana (sp|q9srn0|nhl1_arath : 184.0)	3
CUCPE_TC17084	3.21596	0.00767959	6.37202	2.1184e-08	-2.85401	0.1985	AT2G32690.1	glycine-rich protein 23	Q9FPQ6	Vegetative cell wall protein gp1 OS=Chlamydomonas reinhardtii GN=GP1 PE=1 SV=1	#N/A	#N/A	#N/A	#N/A	#N/A	#N/A	#N/A	Cp4.1LG17g09870.1	#N/A	35.2	no hits	3
CUCPE_L7127_T_1	2.38407	0.112689	6.04026	0.000643829	-1.25553	0.544712	#N/A	#N/A	#N/A	#N/A	#N/A	#N/A	#N/A	#N/A	#N/A	#N/A	#N/A	#N/A	#N/A	35.2	no hits	3
CUCPE_L23805_T_1	-1.34599	0.673322	5.76803	0.0177646	-0.766601	0.886035	#N/A	#N/A	#N/A	#N/A	#N/A	#N/A	#N/A	#N/A	#N/A	#N/A	#N/A	#N/A	#N/A	35.2	no hits	3
CUCPE_L27427_T_1	0.64378	0.879572	5.73849	0.0114557	-5.98619	0.0600218	AT1G54215.1	proline-rich family protein	#N/A	#N/A	#N/A	#N/A	#N/A	#N/A	#N/A	#N/A	#N/A	Cp4.1LG18g07830.1	#N/A	35.2	no hits	3
CUCPE_L15744_T_1	0.989061	0.724786	5.69061	0.00749067	-0.53717	0.905195	#N/A	#N/A	#N/A	#N/A	#N/A	#N/A	#N/A	#N/A	#N/A	#N/A	#N/A	Cp4.1LG03g08420	folylpolyglutamate synthase isoform X1	35.2	no hits	3
CUCPE_L7766_T_1	1.13125	0.690884	5.54517	0.0124343	2.26935	0.429562	#N/A	#N/A	#N/A	#N/A	#N/A	#N/A	#N/A	#N/A	#N/A	#N/A	#N/A	#N/A	#N/A	35.2	no hits	3
CUCPE_L21622_T_1	-0.583349	0.898269	5.45534	0.0346315	-1.10447	0.839469	#N/A	#N/A	#N/A	#N/A	#N/A	#N/A	#N/A	#N/A	#N/A	#N/A	#N/A	#N/A	#N/A	35.2	no hits	3
CUCPE_L13300_T_1	0.855596	0.798466	5.36341	0.0217972	-3.14313	0.405233	AT3G55110.1	ABC-2 type transporter family protein	Q9M2V5	ABC transporter G family member 18 OS=Arabidopsis thaliana GN=ABCG18 PE=2 SV=1	#N/A	#N/A	GO:0016020;GO:0008152;GO:0015408;GO:0005524;GO:0015682	membrane;metabolic process;ferric-transporting ATPase activity;ATP binding;ferric iron transport	CC;BP;MF;MF;BP	IPR027417	undef	Cp4.1LG19g10300.1	ABC transporter G family member 17-like	35.2	no hits	3
CUCPE_TC20082	5.34866	0.0180128	5.16799	0.00155347	6.84393	0.00186785	#N/A	#N/A	#N/A	#N/A	#N/A	#N/A	#N/A	#N/A	#N/A	#N/A	#N/A	#N/A	#N/A	35.2	no hits	5
CUCPE_TC9818	2.47123	0.0758809	4.47054	0.000205586	-4.51508	0.0053588	AT2G42840.1	protodermal factor 1	Q9S728	Protodermal factor 1 OS=Arabidopsis thaliana GN=PDF1 PE=2 SV=1	Cucsa.185340.1	protodermal factor 1	GO:0005576;GO:0010075	extracellular region;regulation of meristem growth	CC;BP	#N/A	#N/A	Cp4.1LG05g15480.1	#N/A	35.1	Protodermal factor 1 OS=Arabidopsis thaliana (sp|q9s728|pdf1_arath : 148.0)	3
CUCPE_L15916_T_1	2.15823	0.260711	4.41412	0.00307816	-4.76595	0.0705399	#N/A	#N/A	#N/A	#N/A	#N/A	#N/A	#N/A	#N/A	#N/A	#N/A	#N/A	#N/A	#N/A	35.2	no hits	3
CUCPE_TC17148	-1.13742	0.738814	4.36801	0.037783	-5.33434	0.0416782	AT5G22830.1	magnesium (Mg) transporter 10	Q058N4	Magnesium transporter MRS2-11, chloroplastic OS=Arabidopsis thaliana GN=MRS2-11 PE=2 SV=1	Cucsa.200270.1	magnesium (Mg) transporter 10	GO:0015693;GO:0016020;GO:0055085;GO:0015095;GO:0009941;GO:0030003	magnesium ion transport;membrane;transmembrane transport;magnesium ion transmembrane transporter activity;chloroplast envelope;cellular cation homeostasis	BP;CC;BP;MF;CC;BP	#N/A	#N/A	Cp4.1LG20g07530.1	magnesium transporter MRS2- chloroplastic	35.1	Magnesium transporter MRS2-11, chloroplastic OS=Arabidopsis thaliana (sp|q058n4|mrs2b_arath : 144.0)	3
CUCPE_L27424_T_1	3.12673	1.78174e-05	4.30672	1.04486e-09	1.74564	0.203558	AT3G44220.1	Late embryogenesis abundant (LEA) hydroxyproline-rich glycoprotein family	Q9SJ52	Protein YLS9 OS=Arabidopsis thaliana GN=YLS9 PE=2 SV=1	#N/A	#N/A	GO:0009505;GO:0009506;GO:0051607;GO:0005739;GO:0005886	plant-type cell wall;plasmodesma;defense response to virus;mitochondrion;plasma membrane	CC;CC;BP;CC;CC	IPR004864	Late embryogenesis abundant protein	Cp4.1LG16g08300.1	serine threonine- kinase Nek5-like	35.1	NDR1/HIN1-like protein 1 OS=Arabidopsis thaliana (sp|q9srn0|nhl1_arath : 170.0)	3
CUCPE_TC251	6.86559	7.08714e-17	4.29394	7.32542e-09	1.00948	0.599533	AT5G54190.1	protochlorophyllide oxidoreductase A	Q41249	Protochlorophyllide reductase, chloroplastic OS=Cucumis sativus GN=PORA PE=2 SV=1	Cucsa.123300.1	protochlorophyllide oxidoreductase A	GO:0009536;GO:0055114;GO:0016630;GO:0019685;GO:0015995	plastid;oxidation-reduction process;protochlorophyllide reductase activity;photosynthesis, dark reaction;chlorophyll biosynthetic process	CC;BP;MF;BP;BP	IPR016040;IPR002198;IPR002347	undef;short chain dehydrogenase;Glucose/ribitol dehydrogenase family signature	Cp4.1LG02g01580.1	Protochlorophyllide chloroplastic	7.12.6.5.1	light-dependent protochlorophyllide oxidoreductase	1
CUCPE_TC11792	1.95532	0.141022	4.27481	0.000156786	2.62376	0.0622212	AT1G30380.1	photosystem I subunit K	Q9SUI5	Photosystem I reaction center subunit psaK, chloroplastic OS=Arabidopsis thaliana GN=PSAK PE=2 SV=2	Cucsa.048130.1	photosystem I subunit K	GO:0044763;GO:0016168;GO:0009534;GO:0015979;GO:0009522	single-organism cellular process;chlorophyll binding;chloroplast thylakoid;photosynthesis;photosystem I	BP;MF;CC;BP;CC	#N/A	#N/A	Cp4.1LG10g06250.1	photosystem I reaction center subunit chloroplastic	1.1.4.2.11	component PsaK of PS-I complex	3
CUCPE_L10663_T_1	1.85602	0.158699	4.10611	5.38978e-05	0.0403418	0.994199	AT5G40460.1	unknown protein\x3b BEST Arabidopsis thaliana protein match is\x3a unknown protein (TAIR\x3aAT3G27630.1)\x3b Has 87 Blast hits to 87 proteins in 12 species\x3a Archae - 0\x3b Bacteria - 0\x3b Metazoa - 0\x3b Fungi - 0\x3b Plants - 87\x3b Viruses - 0\x3b Other Eukaryotes - 0 (source /.../ BLink).	#N/A	#N/A	#N/A	#N/A	#N/A	#N/A	#N/A	#N/A	#N/A	Cp4.1LG01g15510.1	glutamate--glyoxylate aminotransferase 2	13.1.1.3.2	SIM-type cyclin-dependent kinase inhibitor	3
CUCPE_TC420	3.72782	2.83696e-08	4.0399	3.85977e-10	2.72185	0.000288566	AT1G64720.1	Polyketide cyclase/dehydrase and lipid transport superfamily protein	Q8R1R3	StAR-related lipid transfer protein 7, mitochondrial OS=Mus musculus GN=Stard7 PE=2 SV=2	Cucsa.106710.2	Polyketide cyclase/dehydrase and lipid transport superfamily protein	GO:0008289;GO:0005773	lipid binding;vacuole	MF;CC	IPR002913;IPR023393	START domain;undef	Cp4.1LG14g02150.1	Phosphatidylcholine transfer	35.2	no hits	3
CUCPE_TC13004	0.44851	0.863874	3.99034	0.00203405	-2.84193	0.0962444	AT3G09980.1	Family of unknown function (DUF662)	#N/A	#N/A	Cucsa.378430.1	Family of unknown function (DUF662)	GO:0045298;GO:0080185;GO:0009733;GO:0005634;GO:1900426;GO:0008017;GO:0005886	tubulin complex;effector dependent induction by symbiont of host immune response;response to auxin;nucleus;positive regulation of defense response to bacterium;microtubule binding;plasma membrane	CC;BP;BP;CC;BP;MF;CC	IPR007033	Transcriptional activator	Cp4.1LG08g10340.1	#N/A	35.2	no hits	3
CUCPE_L15894_T_1	2.0453	0.288216	3.92441	0.0129459	-4.64717	0.0908256	#N/A	#N/A	#N/A	#N/A	#N/A	#N/A	#N/A	#N/A	#N/A	#N/A	#N/A	#N/A	#N/A	35.2	no hits	3
CUCPE_L9153_T_1	1.5155	0.362982	3.90607	0.00259573	-0.373355	0.946162	#N/A	#N/A	#N/A	#N/A	Cucsa.173670.1	NAC domain containing protein 28	GO:0003677;GO:0005634;GO:0006355	DNA binding;nucleus;regulation of transcription, DNA-templated	MF;CC;BP	#N/A	#N/A	Cp4.1LG13g05510.1	NAC domain-containing 86	35.2	no hits	3
CUCPE_L21314_T_3	2.4914	0.0124548	3.88753	1.31116e-05	-0.633845	0.875389	AT5G18970.1	AWPM-19-like family protein	#N/A	#N/A	#N/A	#N/A	GO:0016020;GO:0005739	membrane;mitochondrion	CC;CC	#N/A	#N/A	Cp4.1LG08g04400.1	AWPM-19-like family	35.1	Membrane protein PM19L OS=Oryza sativa subsp. japonica (sp|q6l4d2|pm19l_orysj : 83.6)	3
CUCPE_TC20270	2.02673	0.0579982	3.84675	2.82033e-05	-2.18877	0.133286	AT1G29520.1	AWPM-19-like family protein	#N/A	#N/A	Cucsa.212590.1	AWPM-19-like family protein	GO:0016020;GO:0009507	membrane;chloroplast	CC;CC	IPR008390	AWPM-19-like family	Cp4.1LG20g04960.1	PREDICTED: uncharacterized protein LOC103487332	35.2	no hits	3
CUCPE_L22670_T_1	1.14848	0.364592	3.83785	4.62164e-05	-3.81835	0.155816	#N/A	#N/A	#N/A	#N/A	#N/A	#N/A	#N/A	#N/A	#N/A	#N/A	#N/A	#N/A	#N/A	35.2	no hits	3
CUCPE_L4537_T_1	-0.113827	0.977621	3.80759	0.0116735	0.528307	0.892863	#N/A	#N/A	#N/A	#N/A	Cucsa.303730.1	Cox19-like CHCH family protein	#N/A	#N/A	#N/A	#N/A	#N/A	Cp4.1LG05g02980.1	#N/A	35.2	no hits	3
CUCPE_TC1218	2.75187	0.0617241	3.70803	0.004679	-2.40599	0.166925	AT1G76080.1	chloroplastic drought-induced stress protein of 32 kD	Q9SGS4	Thioredoxin-like protein CDSP32, chloroplastic OS=Arabidopsis thaliana GN=CDSP32 PE=1 SV=1	Cucsa.394020.1	chloroplastic drought-induced stress protein of 32 kD	GO:0015035;GO:0009414;GO:0006118;GO:0055114;GO:0045454;GO:0006662;GO:0006979;GO:0009941;GO:0009570	protein disulfide oxidoreductase activity;response to water deprivation;obsolete electron transport;oxidation-reduction process;cell redox homeostasis;glycerol ether metabolic process;response to oxidative stress;chloroplast envelope;chloroplast stroma	MF;BP;BP;BP;BP;BP;BP;CC;CC	IPR013766;IPR012336	Thioredoxin;undef	Cp4.1LG07g03290.1	thioredoxin chloroplastic	35.1	Thioredoxin-like protein CDSP32, chloroplastic OS=Arabidopsis thaliana (sp|q9sgs4|cdsp_arath : 256.0)	3
CUCPE_L15151_T_1	1.31441	0.633257	3.6444	0.0465439	4.67649	0.102753	AT3G11460.1	Pentatricopeptide repeat (PPR) superfamily protein	Q9CAY1	Putative pentatricopeptide repeat-containing protein At3g11460 OS=Arabidopsis thaliana GN=PCMP-H52 PE=3 SV=1	#N/A	#N/A	GO:0016554;GO:0005739	cytidine to uridine editing;mitochondrion	BP;CC	IPR002885	Pentatricopeptide (PPR) repeat profile	Cp4.1LG10g04050	pentatricopeptide repeat-containing At3g11460	35.1	Putative pentatricopeptide repeat-containing protein At3g11460, mitochondrial OS=Arabidopsis thaliana (sp|q9cay1|pp223_arath : 97.8)	5
CUCPE_L16571_T_2	1.88531	0.0972289	3.63066	0.000160719	-2.69862	0.0922406	AT1G64950.1	cytochrome P450, family 89, subfamily A, polypeptide 5	Q42602	Cytochrome P450 89A2 OS=Arabidopsis thaliana GN=CYP89A2 PE=2 SV=2	#N/A	#N/A	GO:0020037;GO:0016705;GO:0005506;GO:0004497;GO:0055114	heme binding;oxidoreductase activity, acting on paired donors, with incorporation or reduction of molecular oxygen;iron ion binding;monooxygenase activity;oxidation-reduction process	MF;MF;MF;MF;BP	IPR002401;IPR001128	E-class P450 group I signature;undef	Cp4.1LG03g01280.1	cytochrome P450 76A1	50.1.13	Cytochrome P450 89A2 OS=Arabidopsis thaliana (sp|q42602|c89a2_arath : 492.0) & Enzyme classification.EC_1 oxidoreductases.EC_1.14 oxidoreductase acting on paired donor with incorporation or reduction of molecular oxygen(50.1.13 : 194.7)	3
CUCPE_TC20042	2.63936	0.000751883	3.62861	2.23215e-14	-1.44252	0.430241	AT1G51680.1	4-coumarate\x3aCoA ligase 1	O24146	4-coumarate--CoA ligase 2 OS=Nicotiana tabacum GN=4CL2 PE=2 SV=1	Cucsa.049830.1	4-coumarate:CoA ligase 2	GO:0009811;GO:0016207;GO:0009809;GO:0009805	stilbene biosynthetic process;4-coumarate-CoA ligase activity;lignin biosynthetic process;coumarin biosynthetic process	BP;MF;BP;BP	IPR000873;IPR025110;IPR020845	AMP-binding enzyme;AMP-binding enzyme C-terminal domain;Putative AMP-binding domain signature	Cp4.1LG02g12490.1	4-coumarate-- ligase-like 7	7.8.1.1; 9.2.1.3	p-coumarate:CoA ligase; 4-coumarate:CoA ligase (4CL)	3
CUCPE_TC1184	1.81938	0.000301871	3.59705	1.54326e-17	0.703556	0.662959	AT3G25520.1	ribosomal protein L5	Q6UNT2	60S ribosomal protein L5 OS=Cucumis sativus GN=RPL5 PE=2 SV=1	Cucsa.075890.1	ribosomal protein L5	GO:0005840;GO:0042254;GO:0006412;GO:0008097;GO:0003735;GO:0005739	ribosome;ribosome biogenesis;translation;5S rRNA binding;structural constituent of ribosome;mitochondrion	CC;BP;BP;MF;MF;CC	IPR005485;IPR025607;IPR005484	Ribosomal protein L5 signature;Ribosomal L18 C-terminal region;Ribosomal L18p/L5e family	Cp4.1LG09g05750.1	60S ribosomal L5	17.1.2.1.3	component RPL5 of LSU proteome component	3
CUCPE_TC4107	2.31312	0.00790222	3.56365	5.98084e-06	-0.841514	0.604233	AT5G20630.1	germin 3	Q9ZRA4	Auxin-binding protein ABP19a OS=Prunus persica GN=ABP19A PE=3 SV=1	Cucsa.141690.1	germin 3	GO:0048046;GO:0045735;GO:0005618;GO:0009734;GO:0030145	apoplast;nutrient reservoir activity;cell wall;auxin-activated signaling pathway;manganese ion binding	CC;MF;CC;BP;MF	#N/A	#N/A	Cp4.1LG04g10890.1	auxin-binding ABP19a-like	35.1	Auxin-binding protein ABP20 OS=Prunus persica (sp|o04011|abp20_prupe : 281.0)	3
CUCPE_TC443	4.12077	7.84316e-05	3.49597	0.000414123	3.04741	0.0108671	AT3G46010.2	actin depolymerizing factor 1	Q9FVI1	Actin-depolymerizing factor 2 OS=Petunia hybrida GN=ADF2 PE=2 SV=1	Cucsa.213400.1	actin depolymerizing factor 3	GO:0003779;GO:0015629;GO:0030042	actin binding;actin cytoskeleton;actin filament depolymerization	MF;CC;BP	IPR002108;IPR029006	ADF-H domain profile;undef	Cp4.1LG20g08850.1	actin-depolymerizing factor 2	20.2.2.8	actin-depolymerizing factor	2
CUCPE_TC9646	1.9305	0.0134083	3.47554	9.43589e-09	-0.726959	0.740485	AT1G18250.2	Pathogenesis-related thaumatin superfamily protein	P50699	Thaumatin-like protein OS=Arabidopsis thaliana GN=At1g18250 PE=2 SV=2	Cucsa.121890.1	Pathogenesis-related thaumatin superfamily protein	GO:0048046;GO:0006355;GO:0031225;GO:0071310;GO:0043067;GO:0000911;GO:0048827;GO:0008283;GO:0048519;GO:0071555;GO:0000226;GO:0009506;GO:0007165;GO:1901701;GO:0071229;GO:0045088;GO:0009627;GO:0010224;GO:0061024;GO:0005773;GO:0010075;GO:0046686;GO:0009719;GO:0005618;GO:0031540;GO:0009615;GO:0009617	apoplast;regulation of transcription, DNA-templated;anchored component of membrane;cellular response to organic substance;regulation of programmed cell death;cytokinesis by cell plate formation;phyllome development;cell proliferation;negative regulation of biological process;cell wall organization;microtubule cytoskeleton organization;plasmodesma;signal transduction;cellular response to oxygen-co…	CC;BP;CC;BP;BP;BP;BP;BP;BP;BP;BP;CC;BP;BP;BP;BP;BP;BP;BP;CC;BP;BP;BP;CC;BP;BP;BP	IPR001938;IPR017949	undef;Thaumatin family signature	Cp4.1LG20g01490.1	#N/A	35.1	Thaumatin-like protein OS=Arabidopsis thaliana (sp|p50699|tlph_arath : 407.0)	3
CUCPE_TC10463	1.8724	0.0251866	3.44777	1.24555e-06	-1.95287	0.19836	AT1G63310.1	unknown protein\x3b BEST Arabidopsis thaliana protein match is\x3a unknown protein (TAIR\x3aAT2G20362.1)\x3b Has 78 Blast hits to 77 proteins in 11 species\x3a Archae - 0\x3b Bacteria - 0\x3b Metazoa - 0\x3b Fungi - 0\x3b Plants - 78\x3b Viruses - 0\x3b Other Eukaryotes - 0 (source /.../ BLink).	#N/A	#N/A	#N/A	#N/A	#N/A	#N/A	#N/A	#N/A	#N/A	Cp4.1LG14g02040.1	#N/A	35.2	no hits	3
CUCPE_L20565_T_1	2.17501	0.0996641	3.38664	0.000806451	3.79239	0.000582323	AT3G16360.2	HPT phosphotransmitter 4	Q9LU15	Histidine-containing phosphotransfer protein 4 OS=Arabidopsis thaliana GN=AHP4 PE=1 SV=2	#N/A	#N/A	GO:0032440;GO:0000160;GO:0005622;GO:0004871;GO:0055114	2-alkenal reductase [NAD(P)] activity;phosphorelay signal transduction system;intracellular;signal transducer activity;oxidation-reduction process	MF;BP;CC;MF;BP	IPR008207	undef	Cp4.1LG12g08470.1	histidine-containing phosphotransfer 4	11.4.2.2	AHP-type cytokinin signal transducer	5
CUCPE_TC19904	2.3475	0.184875	3.37604	0.0246688	-1.43302	0.631492	#N/A	#N/A	P56626	Type I ribosome-inactivating protein trichoanguina OS=Trichosanthes anguina GN=TCA PE=1 SV=2	#N/A	#N/A	GO:0017148;GO:0006952;GO:0030598	negative regulation of translation;defense response;rRNA N-glycosylase activity	BP;BP;MF	IPR016138;IPR017989;IPR016139;IPR001574;IPR017988	undef;Ribosome inactivating protein family signature;undef;Ribosome inactivating protein;Shiga/ricin ribosomal inactivating toxins active site signature	Cp4.1LG17g10070.1	ribosome inactivating	35.1	Type I ribosome-inactivating protein trichoanguina OS=Trichosanthes anguina (sp|p56626|rip1_trian : 386.0)	3
CUCPE_L14269_T_1	1.13531	0.521831	3.31504	0.00444788	-3.54904	0.239221	#N/A	#N/A	#N/A	#N/A	#N/A	#N/A	#N/A	#N/A	#N/A	#N/A	#N/A	Cp4.1LG05g11340.1	#N/A	35.2	no hits	3
CUCPE_L190_T_15	3.13466	1.8574e-08	3.31373	4.26324e-10	-0.597815	0.624744	AT4G27440.2	protochlorophyllide oxidoreductase B	Q41249	Protochlorophyllide reductase, chloroplastic OS=Cucumis sativus GN=PORA PE=2 SV=1	Cucsa.123300.1	protochlorophyllide oxidoreductase A	GO:0055114;GO:0016630;GO:0019685;GO:0015995;GO:0009507	oxidation-reduction process;protochlorophyllide reductase activity;photosynthesis, dark reaction;chlorophyll biosynthetic process;chloroplast	BP;MF;BP;BP;CC	IPR016040;IPR005979;IPR002347;IPR002198	undef;LPOR: light-dependent protochlorophyllide reductase;Glucose/ribitol dehydrogenase family signature;short chain dehydrogenase	Cp4.1LG02g01580.1	Protochlorophyllide chloroplastic	7.12.6.5.1	light-dependent protochlorophyllide oxidoreductase	3
CUCPE_L20452_T_2	1.43763	0.0144037	3.30908	1.70145e-11	0.269767	0.901101	AT2G21580.1	Ribosomal protein S25 family protein	Q9SIK2	40S ribosomal protein S25-2 OS=Arabidopsis thaliana GN=RPS25B PE=2 SV=1	#N/A	#N/A	GO:0005840	ribosome	CC	IPR004977	S25 ribosomal protein	Cp4.1LG09g03710.1	40S ribosomal S25-2	17.1.3.1.26	component RPS25 of SSU proteome	3
CUCPE_TC17094	1.66476	0.0994368	3.29594	4.30985e-05	-1.86973	0.146172	AT3G01680.1	CONTAINS InterPro DOMAIN/s\x3a Mediator complex subunit Med28 (InterPro\x3aIPR021640)\x3b BEST Arabidopsis thaliana protein match is\x3a unknown protein (TAIR\x3aAT3G01670.1)\x3b Has 122 Blast hits to 112 proteins in 13 species\x3a Archae - 0\x3b Bacteria - 0\x3b Metazoa - 0\x3b /.../ - 0\x3b Plants - 122\x3b Viruses - 0\x3b Other Eukaryotes - 0 (source\x3a NCBI BLink).	#N/A	#N/A	#N/A	#N/A	GO:0010088;GO:0043621;GO:0042803	phloem development;protein self-association;protein homodimerization activity	BP;MF;MF	IPR027942;IPR027944	Sieve element occlusion N-terminus;Sieve element occlusion C-terminus	Cp4.1LG07g00200.1	#N/A	35.1	Protein SIEVE ELEMENT OCCLUSION B OS=Arabidopsis thaliana (sp|q9ss87|seob_arath : 536.0)	3
CUCPE_TC10274	1.99244	0.000140165	3.2684	2.01787e-12	-0.608147	0.732081	AT1G74270.1	Ribosomal protein L35Ae family protein	Q9C912	60S ribosomal protein L35a-3 OS=Arabidopsis thaliana GN=RPL35AC PE=3 SV=1	Cucsa.164670.3	Ribosomal protein L35Ae family protein	GO:0005840;GO:0042254;GO:0006412;GO:0003735	ribosome;ribosome biogenesis;translation;structural constituent of ribosome	CC;BP;BP;MF	IPR001780;IPR009000	Ribosomal protein L35Ae;undef	Cp4.1LG01g11100.1	60S ribosomal L35a-1	17.1.2.1.36	component RPL35a of LSU proteome component	3
CUCPE_L19667_T_1	1.72489	0.083684	3.26659	7.21468e-05	-2.49137	0.084604	AT3G52880.1	monodehydroascorbate reductase 1	Q43497	Monodehydroascorbate reductase OS=Solanum lycopersicum GN=AFRR PE=1 SV=1	#N/A	#N/A	GO:0019852;GO:0005623;GO:0050660;GO:0006118;GO:0055114;GO:0016656;GO:0045454	L-ascorbic acid metabolic process;cell;flavin adenine dinucleotide binding;obsolete electron transport;oxidation-reduction process;monodehydroascorbate reductase (NADH) activity;cell redox homeostasis	BP;CC;MF;BP;BP;MF;BP	IPR023753	Pyridine nucleotide-disulphide oxidoreductase	Cp4.1LG01g08330.1	Monodehydroascorbate reductase	10.4.1.2	monodehydroascorbate reductase (MDAR)	3
CUCPE_TC15023	1.42676	0.306967	3.24964	0.00234226	-0.633876	0.877117	AT1G33811.1	GDSL-like Lipase/Acylhydrolase superfamily protein	Q8L5Z1	GDSL esterase/lipase At1g33811 OS=Arabidopsis thaliana GN=At1g33811 PE=2 SV=1	Cucsa.236920.1	GDSL-like Lipase/Acylhydrolase superfamily protein	GO:0010103;GO:0008152;GO:0016788	stomatal complex morphogenesis;metabolic process;hydrolase activity, acting on ester bonds	BP;BP;MF	IPR001087;IPR013830	GDSL-like Lipase/Acylhydrolase;undef	Cp4.1LG02g10750.1	#N/A	35.1	GDSL esterase/lipase At1g33811 OS=Arabidopsis thaliana (sp|q8l5z1|gdl17_arath : 477.0)	3
CUCPE_TC11181	2.48299	0.0265723	3.22634	0.000387947	-0.883866	0.790503	AT3G20570.1	early nodulin-like protein 9	Q8LC95	Early nodulin-like protein 3 OS=Arabidopsis thaliana GN=At5g25090 PE=1 SV=2	Cucsa.059790.1	early nodulin-like protein 9	GO:0009055;GO:0006118	electron carrier activity;obsolete electron transport	MF;BP	IPR003245;IPR008972	Phytocyanin domain profile;undef	Cp4.1LG07g03160.1	#N/A	35.1	Early nodulin-like protein 3 OS=Arabidopsis thaliana (sp|q8lc95|enl3_arath : 125.0)	3
CUCPE_L17768_T_6	2.88441	3.38355e-05	3.20784	5.02438e-08	-1.14929	0.708485	AT2G40435.1	BEST Arabidopsis thaliana protein match is\x3a transcription regulators (TAIR\x3aAT3G56220.1)\x3b Has 289 Blast hits to 289 proteins in 30 species\x3a Archae - 0\x3b Bacteria - 0\x3b Metazoa - 0\x3b Fungi - 0\x3b Plants - 289\x3b Viruses - 0\x3b Other Eukaryotes - 0 (source\x3a NCB /.../k).	#N/A	#N/A	#N/A	#N/A	#N/A	#N/A	#N/A	#N/A	#N/A	Cp4.1LG01g21760.1	transcription factor SCREAM2-like isoform X1	35.2	no hits	3
CUCPE_L16824_T_1	0.506979	0.805889	3.18678	0.0088201	-0.42136	0.889396	#N/A	#N/A	#N/A	#N/A	#N/A	#N/A	#N/A	#N/A	#N/A	#N/A	#N/A	#N/A	#N/A	35.2	no hits	3
CUCPE_L15970_T_1	0.817854	0.767988	3.17927	0.0255718	1.3912	0.560289	#N/A	#N/A	#N/A	#N/A	#N/A	#N/A	GO:0032502;GO:0005634;GO:0005524;GO:0006355	developmental process;nucleus;ATP binding;regulation of transcription, DNA-templated	BP;CC;MF;BP	#N/A	#N/A	Cp4.1LG11g12030.1	#N/A	35.2	no hits	3
CUCPE_TC8780	1.83747	2.33436e-06	3.16272	1.35945e-14	-0.799214	0.670251	AT3G16250.1	NDH-dependent cyclic electron flow 1	#N/A	#N/A	Cucsa.359350.1	NDH-dependent cyclic electron flow 1	GO:0009055;GO:0009773;GO:0009535;GO:0019761;GO:0006118;GO:0019288;GO:0051536;GO:0030003;GO:0010598;GO:0019252;GO:0046872;GO:0006098;GO:0070838	electron carrier activity;photosynthetic electron transport in photosystem I;chloroplast thylakoid membrane;glucosinolate biosynthetic process;obsolete electron transport;isopentenyl diphosphate biosynthetic process, methylerythritol 4-phosphate pathway;iron-sulfur cluster binding;cellular cation homeostasis;NAD(P)H dehydrogenase complex (plastoquinone);starch biosynthetic process;metal ion bindi…	MF;BP;CC;BP;BP;BP;MF;BP;CC;BP;MF;BP;BP	IPR001041;IPR012675	undef;undef	Cp4.1LG17g05590.1	photosynthetic NDH subunit of subcomplex B chloroplastic	1.1.8.1.3.3	component PnsB3/NDF4 of NDH subcomplex B	3
CUCPE_L17130_T_2	-4.56383	0.0145444	3.15751	0.0764857	3.24498	0.138329	AT4G00030.1	Plastid-lipid associated protein PAP / fibrillin family protein	O81304	Probable plastid-lipid-associated protein 11 OS=Arabidopsis thaliana GN=PAP11 PE=2 SV=1	#N/A	#N/A	#N/A	#N/A	#N/A	IPR006843	PAP_fibrillin	Cp4.1LG12g04190.1	#N/A	35.1	Probable plastid-lipid-associated protein 11, chloroplastic OS=Arabidopsis thaliana (sp|o81304|pap11_arath : 272.0)	5
CUCPE_TC783	2.78632	0.008016	3.15138	0.000414123	0.0634526	0.987278	#N/A	#N/A	P49016	Demethylmenaquinone methyltransferase OS=Lactococcus lactis subsp. lactis (strain IL1403) GN=menG PE=3 SV=1	Cucsa.260980.1	S-adenosyl-L-methionine-dependent methyltransferases superfamily protein	GO:0008168;GO:0032259	methyltransferase activity;methylation	MF;BP	IPR029063;IPR013216	undef;Methyltransferase domain	Cp4.1LG16g07600.1	DUF1681 domain-containing Methyltransf_11 domain-containing	35.2	no hits	3
CUCPE_L12648_T_4	2.18008	0.207143	3.12798	0.0301203	-0.862854	0.858275	AT4G34160.1	CYCLIN D3\x3b1	P42753	Cyclin-D3-1 OS=Arabidopsis thaliana GN=CYCD3-1 PE=1 SV=3	#N/A	#N/A	GO:0005634;GO:0051726	nucleus;regulation of cell cycle	CC;BP	IPR006671;IPR013763;IPR004367	Cyclins signature;undef;Cyclin, C-terminal domain	Cp4.1LG01g02390.1	cyclin-D3-1	13.1.1.1.4	cyclin (CYCD)	3
CUCPE_L13988_T_1	1.44074	0.151749	3.1265	6.66805e-05	-2.2777	0.0471986	AT1G63310.1	unknown protein\x3b BEST Arabidopsis thaliana protein match is\x3a unknown protein (TAIR\x3aAT2G20362.1)\x3b Has 78 Blast hits to 77 proteins in 11 species\x3a Archae - 0\x3b Bacteria - 0\x3b Metazoa - 0\x3b Fungi - 0\x3b Plants - 78\x3b Viruses - 0\x3b Other Eukaryotes - 0 (source /.../ BLink).	Q28256	Platelet glycoprotein Ib alpha chain OS=Canis familiaris GN=GP1BA PE=2 SV=2	#N/A	#N/A	#N/A	#N/A	#N/A	#N/A	#N/A	Cp4.1LG14g02040.1	#N/A	35.2	no hits	3
CUCPE_L18386_T_1	1.86605	0.000160976	3.12186	1.31362e-14	-0.702698	0.710939	AT3G62030.3	rotamase CYP 4	P34791	Peptidyl-prolyl cis-trans isomerase CYP20-3, chloroplastic OS=Arabidopsis thaliana GN=CYP20-3 PE=1 SV=1	#N/A	#N/A	GO:0051188;GO:0050794;GO:0009072;GO:0003755;GO:0048046;GO:0009535;GO:0031977;GO:0006732;GO:0006631;GO:0009735;GO:0009651;GO:0000413;GO:0009941;GO:0006796;GO:0008610;GO:0006457;GO:0046483;GO:0019438;GO:0044767;GO:0010555;GO:0006979;GO:0019637;GO:0034641;GO:0019344;GO:0072330;GO:0009642;GO:1901362;GO:0022626;GO:0009570;GO:0009639	cofactor biosynthetic process;regulation of cellular process;aromatic amino acid family metabolic process;peptidyl-prolyl cis-trans isomerase activity;apoplast;chloroplast thylakoid membrane;thylakoid lumen;coenzyme metabolic process;fatty acid metabolic process;response to cytokinin;response to salt stress;protein peptidyl-prolyl isomerization;chloroplast envelope;phosphate-containing compound m…	BP;BP;BP;MF;CC;CC;CC;BP;BP;BP;BP;BP;CC;BP;BP;BP;BP;BP;BP;BP;BP;BP;BP;BP;BP;BP;BP;CC;CC;BP	IPR029000;IPR002130;IPR020892	undef;Cyclophilin peptidyl-prolyl cis-trans isomerase signature;Cyclophilin-type peptidyl-prolyl cis-trans isomerase signature	Cp4.1LG01g18910.1	Peptidyl-prolyl cis-trans isomerase	18.12.1	protein folding catalyst	3
CUCPE_L18753_T_6	2.43965	5.99152e-09	3.10656	1.5912e-16	0.348094	0.820357	AT3G11250.1	Ribosomal protein L10 family protein	P50346	60S acidic ribosomal protein P0 OS=Glycine max PE=1 SV=1	#N/A	#N/A	GO:0005840;GO:0042254;GO:0003906;GO:0006284	ribosome;ribosome biogenesis;DNA-(apurinic or apyrimidinic site) lyase activity;base-excision repair	CC;BP;MF;BP	IPR001790	Ribosomal protein L10	Cp4.1LG01g11130.1	60S acidic ribosomal P0	17.1.2.1.45	component RPP0 of LSU proteome component	3
CUCPE_L12207_T_1	1.96139	0.0378307	3.0979	0.000130195	-1.42644	0.371929	AT1G04410.1	Lactate/malate dehydrogenase family protein	Q9FSF0	Malate dehydrogenase OS=Nicotiana tabacum GN=MD1 PE=1 SV=1	#N/A	#N/A	GO:0016020;GO:0006090;GO:0019643;GO:0005975;GO:0046487;GO:0030060;GO:0006108	membrane;pyruvate metabolic process;reductive tricarboxylic acid cycle;carbohydrate metabolic process;glyoxylate metabolic process;L-malate dehydrogenase activity;malate metabolic process	CC;BP;BP;BP;BP;MF;BP	IPR011274;IPR001236;IPR016040;IPR001557;IPR015955;IPR022383;IPR010945;IPR001252	MDH_euk_cyt: malate dehydrogenase, NAD-dependent;lactate/malate dehydrogenase, NAD binding domain;undef;undef;undef;lactate/malate dehydrogenase, alpha/beta C-terminal domain;MalateDH-SF1: malate dehydrogenase;Malate dehydrogenase active site signature	Cp4.1LG03g15760.1	malate cytoplasmic-like isoform X1	1.4.2; 5.1.1.3	NAD-dependent malate dehydrogenase; cytosolic NAD-dependent malate dehydrogenase	3
CUCPE_L10444_T_1	-0.174839	0.928219	3.08067	7.58041e-05	-1.41056	0.194699	#N/A	#N/A	#N/A	#N/A	#N/A	#N/A	#N/A	#N/A	#N/A	#N/A	#N/A	#N/A	#N/A	35.2	no hits	3
CUCPE_L8938_T_3	1.82066	1.40022e-05	3.07181	8.56892e-16	-0.565484	0.678538	AT3G52150.2	RNA-binding (RRM/RBD/RNP motifs) family protein	P82277	30S ribosomal protein 2, chloroplastic OS=Spinacia oleracea GN=PSRP2 PE=1 SV=1	Cucsa.050070.1	RNA-binding (RRM/RBD/RNP motifs) family protein	GO:0044763;GO:0000166;GO:0044434;GO:0044237;GO:0044710;GO:0009579;GO:0003676	single-organism cellular process;nucleotide binding;chloroplast part;cellular metabolic process;single-organism metabolic process;thylakoid;nucleic acid binding	BP;MF;CC;BP;BP;CC;MF	IPR012677;IPR000504	undef;RNA recognition motif (aka RRM, RBD, or RNP domain)	Cp4.1LG12g06880.1	30S ribosomal chloroplastic	17.7.2.2.22	component psPSRP2 of small ribosomal subunit proteome	3
CUCPE_L14893_T_1	0.499893	0.647922	3.0563	2.97804e-09	-1.2081	0.227849	AT5G48485.1	Bifunctional inhibitor/lipid-transfer protein/seed storage 2S albumin superfamily protein	Q8W453	Putative lipid-transfer protein DIR1 OS=Arabidopsis thaliana GN=DIR1 PE=1 SV=1	#N/A	#N/A	GO:0005783;GO:0009506;GO:0009862;GO:0008270;GO:0005504;GO:0043621	endoplasmic reticulum;plasmodesma;systemic acquired resistance, salicylic acid mediated signaling pathway;zinc ion binding;fatty acid binding;protein self-association	CC;CC;BP;MF;MF;MF	IPR016140	undef	Cp4.1LG03g12480.1	#N/A	35.2	no hits	3
CUCPE_L1696_T_2	1.99263	6.62979e-06	3.02587	1.73276e-14	-0.306199	0.851	AT2G28000.1	chaperonin-60alpha	P08926	RuBisCO large subunit-binding protein subunit alpha, chloroplastic OS=Pisum sativum PE=1 SV=2	Cucsa.385920.1	chaperonin-60alpha	GO:0016020;GO:0048046;GO:0005524;GO:0009658;GO:0009579;GO:0005739;GO:0009941;GO:0042026;GO:0009793;GO:0009570;GO:0022626	membrane;apoplast;ATP binding;chloroplast organization;thylakoid;mitochondrion;chloroplast envelope;protein refolding;embryo development ending in seed dormancy;chloroplast stroma;cytosolic ribosome	CC;CC;MF;BP;CC;CC;CC;BP;BP;CC;CC	IPR027413;IPR027409;IPR018370;IPR001844;IPR002423	undef;undef;Chaperonins cpn60 signature;GroEL: chaperonin GroL;TCP-1/cpn60 chaperonin family	Cp4.1LG16g05250.1	ru large subunit-binding subunit alpha	1.1.8.1.6.2.1; 1.2.1.2.1.1; 19.1.7.1	subunit alpha of Cpn60 chaperonin complex; component CPN60a of CPN60 assembly chaperone complex; chaperone (Hsp60)	3
CUCPE_TC12356	2.89372	3.1818e-07	3.00407	9.15726e-13	-1.03155	0.491044	AT3G26060.1	Thioredoxin superfamily protein	Q6QPJ6	Peroxiredoxin Q, chloroplastic OS=Populus jackii GN=PRXQ PE=1 SV=1	Cucsa.325820.1	Thioredoxin superfamily protein	GO:0006979;GO:0006804;GO:0004601;GO:0055114;GO:0009534;GO:0051920	response to oxidative stress;obsolete peroxidase reaction;peroxidase activity;oxidation-reduction process;chloroplast thylakoid;peroxiredoxin activity	BP;BP;MF;BP;CC;MF	IPR000866;IPR012336	AhpC/TSA family;undef	Cp4.1LG17g04900.1	peroxiredoxin chloroplastic	10.5.3.2	atypical 2-Cys peroxiredoxin (PrxQ)	3
CUCPE_TC16568	1.44843	0.175475	2.99549	5.60837e-05	0.0363982	0.992264	AT5G54640.1	Histone superfamily protein	Q9LD28	Histone H2A.6 OS=Arabidopsis thaliana GN=RAT5 PE=1 SV=1	Cucsa.267260.1	histone H2A 10	GO:0003677;GO:0005634;GO:0046982;GO:0000786	DNA binding;nucleus;protein heterodimerization activity;nucleosome	MF;CC;MF;CC	IPR009072;IPR007125;IPR002119	undef;Core histone H2A/H2B/H3/H4;Histone H2A signature	Cp4.1LG14g00050.1	probable histone	12.1.2	histone (H2A)	3
CUCPE_TC1306	2.08879	4.10562e-09	2.99347	9.88522e-19	-0.891708	0.144854	AT5G54600.1	Translation protein SH3-like family protein	P11893	50S ribosomal protein L24, chloroplastic OS=Pisum sativum GN=RPL24 PE=2 SV=1	Cucsa.074330.2	Translation protein SH3-like family protein	GO:0005840;GO:0042254;GO:0032544;GO:0003735;GO:0009941;GO:0019288;GO:0019843;GO:0009570	ribosome;ribosome biogenesis;plastid translation;structural constituent of ribosome;chloroplast envelope;isopentenyl diphosphate biosynthetic process, methylerythritol 4-phosphate pathway;rRNA binding;chloroplast stroma	CC;BP;BP;MF;CC;BP;MF;CC	IPR005824;IPR008991;IPR005825;IPR003256;IPR014722	KOW motif;undef;Ribosomal protein L24 signature;50S ribosomal protein L24 [rplX];undef	Cp4.1LG14g00040.1	50S ribosomal chloroplastic	17.7.2.1.22	component psRPL24 of large ribosomal subunit proteome	3
CUCPE_L9238_T_1	2.49691	0.0669889	2.95802	0.00854033	4.07692	0.00178866	#N/A	#N/A	#N/A	#N/A	Cucsa.232800.1	Calcium-binding EF-hand family protein	GO:0005509	calcium ion binding	MF	IPR002048;IPR011992;IPR018247	EF-hand, calcium binding motif;EF-hand domain pair;EF-hand calcium-binding domain	Cp4.1LG07g05260.1	calcium-binding -like	35.2	no hits	5
CUCPE_L277_T_2	2.15615	3.58276e-07	2.95724	1.0433e-14	-0.046929	0.985326	AT4G00810.2	60S acidic ribosomal protein family	P52855	60S acidic ribosomal protein P1 OS=Zea mays GN=RPP1A PE=1 SV=1	Cucsa.259910.1	60S acidic ribosomal protein family	GO:0005840;GO:0042254;GO:0006414;GO:0003735	ribosome;ribosome biogenesis;translational elongation;structural constituent of ribosome	CC;BP;BP;MF	IPR027534	50S ribosomal protein L12 [rpl12]	Cp4.1LG08g00290.1	60S acidic ribosomal P1	17.1.2.1.46	component RPP1 of LSU proteome component	3
CUCPE_L7427_T_1	2.11873	0.0308584	2.95184	0.000436176	-2.54772	0.0600218	AT1G06475.1	unknown protein\x3b Has 35333 Blast hits to 34131 proteins in 2444 species\x3a Archae - 798\x3b Bacteria - 22429\x3b Metazoa - 974\x3b Fungi - 991\x3b Plants - 531\x3b Viruses - 0\x3b Other Eukaryotes - 9610 (source\x3a NCBI BLink).	#N/A	#N/A	#N/A	#N/A	#N/A	#N/A	#N/A	#N/A	#N/A	#N/A	#N/A	35.2	no hits	3
CUCPE_L4101_T_1	1.92204	0.070417	2.93917	0.00068498	0.0391995	0.993067	AT1G04520.1	plasmodesmata-located protein 2	Q6NM73	Cysteine-rich repeat secretory protein 3 OS=Arabidopsis thaliana GN=CRRSP3 PE=1 SV=1	Cucsa.255760.1	plasmodesmata-located protein 2	GO:0010497;GO:0009505;GO:0009506;GO:0046739;GO:0016021;GO:0005576	plasmodesmata-mediated intercellular transport;plant-type cell wall;plasmodesma;transport of virus in multicellular host;integral component of membrane;extracellular region	BP;CC;CC;BP;CC;CC	IPR002902	Gnk2-homologous domain profile	Cp4.1LG03g09630.1	cysteine-rich repeat secretory 3-like	26.10.1.1	plasmodesmal protein (PDLP)	3
CUCPE_L27223_T_1	0.605471	0.863135	2.92482	0.105427	-5.62911	0.038797	#N/A	#N/A	#N/A	#N/A	#N/A	#N/A	#N/A	#N/A	#N/A	#N/A	#N/A	Cp4.1LG01g16000.1	ABC transporter C family member 15	35.2	no hits	3
CUCPE_L11426_T_17	1.06386	0.581087	2.92202	0.0261724	0.292612	0.959807	AT5G37360.1	unknown protein\x3b FUNCTIONS IN\x3a molecular_function unknown\x3b INVOLVED IN\x3a biological_process unknown\x3b LOCATED IN\x3a chloroplast thylakoid membrane, chloroplast\x3b EXPRESSED IN\x3a 23 plant structures\x3b EXPRESSED DURING\x3a 13 growth stages\x3b Has 1807 Blast hits t /.../ proteins in 277 species\x3a Archae - 0\x3b Bacteria - 0\x3b Metazoa - 736\x3b Fungi - 347\x3b Plants - 385\x3b…	#N/A	#N/A	#N/A	#N/A	GO:0009507	chloroplast	CC	#N/A	#N/A	Cp4.1LG18g01040.1	ammonium transporter 1 member 2	35.2	no hits	3
CUCPE_TC13474	2.47507	8.70303e-06	2.9198	0.000321852	-0.503194	0.859502	AT1G43670.1	Inositol monophosphatase family protein	P46276	Fructose-1,6-bisphosphatase, cytosolic OS=Solanum tuberosum PE=2 SV=1	Cucsa.364880.2	Inositol monophosphatase family protein	GO:0006094;GO:0006000;GO:0006096;GO:0044262;GO:0005737;GO:1901700;GO:0015976;GO:0006098;GO:0006013;GO:0010033;GO:0006470;GO:0042132	gluconeogenesis;fructose metabolic process;glycolytic process;cellular carbohydrate metabolic process;cytoplasm;response to oxygen-containing compound;carbon utilization;pentose-phosphate shunt;mannose metabolic process;response to organic substance;protein dephosphorylation;fructose 1,6-bisphosphate 1-phosphatase activity	BP;BP;BP;BP;CC;BP;BP;BP;BP;BP;BP;MF	IPR020548;IPR028343;IPR000146	Fructose-1-6-bisphosphatase active site;Fructose-1,6-bisphosphatase signature;Fructose-1,6-bisphosphatase class 1 [fbp]	Cp4.1LG02g08960.1	fructose-1,6- cytosolic	50.3.1	Fructose-1,6-bisphosphatase, cytosolic OS=Saccharum hybrid (sp|q43139|f16p2_sachy : 447.0) & Enzyme classification.EC_3 hydrolases.EC_3.1 hydrolase acting on ester bond(50.3.1 : 312.5)	3
CUCPE_TC12321	2.56114	0.00700104	2.911	0.000589971	2.54489	0.0118582	AT1G24620.1	EF hand calcium-binding protein family	Q5Z676	Probable calcium-binding protein CML29 OS=Oryza sativa subsp. japonica GN=CML29 PE=2 SV=1	Cucsa.274740.1	EF hand calcium-binding protein family	GO:0032440;GO:0005509;GO:0055114	2-alkenal reductase [NAD(P)] activity;calcium ion binding;oxidation-reduction process	MF;MF;BP	IPR002048;IPR011992;IPR018247	EF-hand calcium-binding domain profile;EF-hand domain pair;EF-hand calcium-binding domain	Cp4.1LG02g03370.1	probable calcium-binding CML29	35.1	Probable calcium-binding protein CML29 OS=Oryza sativa subsp. japonica (sp|q5z676|cml29_orysj : 120.0)	3
CUCPE_TC2105	1.72962	0.000379279	2.91097	1.14238e-12	-0.567213	0.696814	AT2G28000.1	chaperonin-60alpha	P08926	RuBisCO large subunit-binding protein subunit alpha, chloroplastic OS=Pisum sativum PE=1 SV=2	Cucsa.385920.1	chaperonin-60alpha	GO:0016020;GO:0048046;GO:0005524;GO:0009658;GO:0009579;GO:0005739;GO:0009941;GO:0042026;GO:0009793;GO:0009570;GO:0022626	membrane;apoplast;ATP binding;chloroplast organization;thylakoid;mitochondrion;chloroplast envelope;protein refolding;embryo development ending in seed dormancy;chloroplast stroma;cytosolic ribosome	CC;CC;MF;BP;CC;CC;CC;BP;BP;CC;CC	IPR027413;IPR027409;IPR018370;IPR001844;IPR002423	undef;undef;Chaperonins cpn60 signature;GroEL: chaperonin GroL;TCP-1/cpn60 chaperonin family	Cp4.1LG16g05250.1	ru large subunit-binding subunit alpha	1.1.8.1.6.2.1; 1.2.1.2.1.1; 19.1.7.1	subunit alpha of Cpn60 chaperonin complex; component CPN60a of CPN60 assembly chaperone complex; chaperone (Hsp60)	3
CUCPE_TC3790	1.97948	0.148588	2.90202	0.0202532	-0.362933	0.914733	AT2G31040.1	ATP synthase protein I -related	P12403	ATP synthase protein I OS=Nostoc sp. (strain PCC 7120 / UTEX 2576) GN=atpI PE=3 SV=2	Cucsa.260990.1	ATP synthase protein I -related	GO:0019252;GO:0000023;GO:0033614;GO:0009534;GO:0043085	starch biosynthetic process;maltose metabolic process;chloroplast proton-transporting ATP synthase complex assembly;chloroplast thylakoid;positive regulation of catalytic activity	BP;BP;BP;CC;BP	#N/A	#N/A	Cp4.1LG05g15140.1	ATP synthase I	1.1.9.3.1	CGL160 factor involved in ATP synthase complex assembly	3
CUCPE_L18787_T_2	1.43351	0.085912	2.89956	1.96816e-06	-0.405898	0.885543	AT5G02560.2	histone H2A 12	P19177	Histone H2A OS=Petroselinum crispum PE=2 SV=1	#N/A	#N/A	GO:0003677;GO:0005634;GO:0046982;GO:0000786	DNA binding;nucleus;protein heterodimerization activity;nucleosome	MF;CC;MF;CC	#N/A	#N/A	Cp4.1LG19g04570.1	glycine-rich RNA-binding mitochondrial	12.1.2	histone (H2A)	3
CUCPE_TC17092	1.68074	0.0811159	2.89309	0.000141597	-0.0378	0.99155	#N/A	#N/A	P37219	Abscisic stress-ripening protein 2 OS=Solanum lycopersicum GN=ASR2 PE=4 SV=1	#N/A	#N/A	GO:0006950	response to stress	BP	#N/A	#N/A	Cp4.1LG17g04950.1	abscisic stress-ripening 2	35.2	no hits	3
CUCPE_L5625_T_1	2.19139	0.134283	2.88983	0.015981	0.0595999	0.99155	#N/A	#N/A	#N/A	#N/A	#N/A	#N/A	#N/A	#N/A	#N/A	#N/A	#N/A	Cp4.1LG01g17170.1	NADPH-dependent pterin aldehyde reductase	35.2	no hits	3
CUCPE_L22922_T_1	1.74917	0.122952	2.88259	0.000755319	-0.702855	0.835292	#N/A	#N/A	#N/A	#N/A	#N/A	#N/A	#N/A	#N/A	#N/A	#N/A	#N/A	Cp4.1LG20g07160.1	heavy metal-associated isoprenylated plant 3-like	35.2	no hits	3
CUCPE_TC2364	2.28403	4.47168e-07	2.87696	8.35307e-10	1.03078	0.290043	AT5G43960.1	Nuclear transport factor 2 (NTF2) family protein with RNA binding (RRM-RBD-RNP motifs) domain	O94260	Putative G3BP-like protein OS=Schizosaccharomyces pombe (strain 972 / ATCC 24843) GN=nxt3 PE=1 SV=1	Cucsa.348880.4	Nuclear transport factor 2 (NTF2) family protein with RNA binding (RRM-RBD-RNP motifs) domain	GO:0006810;GO:0000166;GO:0005622;GO:0003676	transport;nucleotide binding;intracellular;nucleic acid binding	BP;MF;CC;MF	IPR002075;IPR000504;IPR018222;IPR012677	Nuclear transport factor 2 (NTF2) domain;RNA recognition motif;Nuclear transport factor 2 domain profile;undef	Cp4.1LG17g09660.1	G3BP isoform X2	16.9.1	mRNA endoribonuclease (G3BP)	3
CUCPE_TC5771	1.378	0.403266	2.87315	0.0211655	-1.27847	0.668578	AT1G73370.1	sucrose synthase 6	Q9FX32	Sucrose synthase 6 OS=Arabidopsis thaliana GN=SUS6 PE=1 SV=1	Cucsa.112470.1	sucrose synthase 6	GO:0005982;GO:0019375;GO:0016157;GO:0005985;GO:0080165;GO:0001666	starch metabolic process;galactolipid biosynthetic process;sucrose synthase activity;sucrose metabolic process;callose deposition in phloem sieve plate;response to hypoxia	BP;BP;MF;BP;BP;BP	IPR012820;IPR001296;IPR000368	sucr_synth: sucrose synthase;Glycosyl transferases group 1;Sucrose synthase	Cp4.1LG20g00480.1	sucrose synthase 7-like	3.1.4.2	sucrose synthase	3
CUCPE_TC18933	1.51112	0.0139101	2.86689	7.24961e-08	-0.478997	0.8319	AT4G25050.1	acyl carrier protein 4	Q9SW21	Acyl carrier protein 4, chloroplastic OS=Arabidopsis thaliana GN=ACP4 PE=1 SV=1	Cucsa.156980.1	acyl carrier protein 4	GO:0031177;GO:0006633	phosphopantetheine binding;fatty acid biosynthetic process	MF;BP	IPR006162;IPR003231;IPR020806;IPR009081	Phosphopantetheine attachment site;acyl_carrier: acyl carrier protein;Phosphopantetheine attachment site;Acyl carrier protein phosphopantetheine domain profile	Cp4.1LG18g09290.1	acyl carrier chloroplastic	5.1.4.1	acyl carrier protein (ptACP)	3
CUCPE_TC10630	0.873988	0.465444	2.86439	0.000173202	-2.7754	0.0186283	AT3G01680.1	CONTAINS InterPro DOMAIN/s\x3a Mediator complex subunit Med28 (InterPro\x3aIPR021640)\x3b BEST Arabidopsis thaliana protein match is\x3a unknown protein (TAIR\x3aAT3G01670.1)\x3b Has 122 Blast hits to 112 proteins in 13 species\x3a Archae - 0\x3b Bacteria - 0\x3b Metazoa - 0\x3b /.../ - 0\x3b Plants - 122\x3b Viruses - 0\x3b Other Eukaryotes - 0 (source\x3a NCBI BLink).	#N/A	#N/A	#N/A	#N/A	#N/A	#N/A	#N/A	IPR027942;IPR027944	Sieve element occlusion N-terminus;Sieve element occlusion C-terminus	Cp4.1LG17g01760.1	#N/A	35.1	Protein SIEVE ELEMENT OCCLUSION B OS=Arabidopsis thaliana (sp|q9ss87|seob_arath : 187.0)	3
CUCPE_L9302_T_1	1.55465	0.0662586	2.86421	2.62122e-05	-2.01178	0.0585867	AT5G22870.1	Late embryogenesis abundant (LEA) hydroxyproline-rich glycoprotein family	Q8VZ13	Uncharacterized protein At1g08160 OS=Arabidopsis thaliana GN=At1g08160 PE=2 SV=1	Cucsa.200350.1	Late embryogenesis abundant (LEA) hydroxyproline-rich glycoprotein family	GO:0050794;GO:0043231;GO:0016020;GO:0002252;GO:0044763;GO:0098542;GO:0044444;GO:0009617	regulation of cellular process;intracellular membrane-bounded organelle;membrane;immune effector process;single-organism cellular process;defense response to other organism;cytoplasmic part;response to bacterium	BP;CC;CC;BP;BP;BP;CC;BP	IPR004864	Late embryogenesis abundant protein	Cp4.1LG07g06700.1	PREDICTED: uncharacterized protein At1g08160	35.1	Uncharacterized protein At1g08160 OS=Arabidopsis thaliana (sp|q8vz13|y1816_arath : 104.0)	3
CUCPE_TC10421	1.83273	1.46886e-08	2.85596	7.08217e-20	-0.505092	0.687635	AT3G26060.1	Thioredoxin superfamily protein	Q6QPJ6	Peroxiredoxin Q, chloroplastic OS=Populus jackii GN=PRXQ PE=1 SV=1	Cucsa.325820.1	Thioredoxin superfamily protein	GO:0006979;GO:0006804;GO:0004601;GO:0055114;GO:0009534;GO:0051920	response to oxidative stress;obsolete peroxidase reaction;peroxidase activity;oxidation-reduction process;chloroplast thylakoid;peroxiredoxin activity	BP;BP;MF;BP;CC;MF	IPR000866;IPR012336	AhpC/TSA family;undef	Cp4.1LG17g04900.1	peroxiredoxin chloroplastic	10.5.3.2	atypical 2-Cys peroxiredoxin (PrxQ)	3
CUCPE_L666_T_6	2.00663	3.58276e-07	2.84813	5.07095e-15	-0.231363	0.88591	AT1G36240.1	Ribosomal protein L7Ae/L30e/S12e/Gadd45 family protein	O49884	60S ribosomal protein L30 OS=Lupinus luteus GN=RPL30 PE=3 SV=1	Cucsa.142700.1	Ribosomal protein L7Ae/L30e/S12e/Gadd45 family protein	GO:0005840;GO:0042254;GO:0006412;GO:0003735	ribosome;ribosome biogenesis;translation;structural constituent of ribosome	CC;BP;BP;MF	IPR029064;IPR004038;IPR000231;IPR022991	undef;Ribosomal protein L7Ae/L30e/S12e/Gadd45 family;50S ribosomal protein L30e [rpl30e];Ribosomal protein L30e signature 1	Cp4.1LG18g01180.1	60S ribosomal L30	17.1.2.1.31	component RPL30 of LSU proteome component	3
CUCPE_L3690_T_1	1.21533	0.185289	2.84386	6.186e-05	-2.13026	0.0645522	AT2G42820.1	HVA22-like protein F	Q682H0	HVA22-like protein f OS=Arabidopsis thaliana GN=HVA22F PE=2 SV=1	Cucsa.139630.1	HVA22-like protein F	GO:0016021	integral component of membrane	CC	#N/A	#N/A	Cp4.1LG16g07360.1	HVA22 f	35.1	HVA22-like protein f OS=Arabidopsis thaliana (sp|q682h0|ha22f_arath : 195.0)	3
CUCPE_L403_T_1	2.10043	0.00767234	2.83081	4.13306e-05	-1.09159	0.667987	AT4G12420.2	Cupredoxin superfamily protein	Q9SU40	Monocopper oxidase-like protein SKU5 OS=Arabidopsis thaliana GN=SKU5 PE=1 SV=1	Cucsa.302090.1	Cupredoxin superfamily protein	GO:0019852;GO:0048046;GO:0006118;GO:0000271;GO:0055114;GO:0048767;GO:0030243;GO:0005507;GO:0071555;GO:0046658;GO:0008447;GO:0009506;GO:0005774;GO:0009932;GO:0009505;GO:0009825;GO:0010817;GO:0043481	L-ascorbic acid metabolic process;apoplast;obsolete electron transport;polysaccharide biosynthetic process;oxidation-reduction process;root hair elongation;cellulose metabolic process;copper ion binding;cell wall organization;anchored component of plasma membrane;L-ascorbate oxidase activity;plasmodesma;vacuolar membrane;cell tip growth;plant-type cell wall;multidimensional cell growth;regulation…	BP;CC;BP;BP;BP;BP;BP;MF;BP;CC;MF;CC;CC;BP;CC;BP;BP;BP	IPR011707;IPR011706;IPR001117;IPR008972	Multicopper oxidase;Multicopper oxidase;Multicopper oxidase;undef	Cp4.1LG13g02170.1	monocopper oxidase SKU5	50.1.10	Monocopper oxidase-like protein SKU5 OS=Arabidopsis thaliana (sp|q9su40|sku5_arath : 917.0) & Enzyme classification.EC_1 oxidoreductases.EC_1.10 oxidoreductase acting on diphenol or related substance as donor(50.1.10 : 134.1)	3
CUCPE_L11960_T_1	1.56869	0.126243	2.81746	0.000418108	-2.11213	0.1506	AT5G04530.1	3-ketoacyl-CoA synthase 19	Q9LZ72	3-ketoacyl-CoA synthase 21 OS=Arabidopsis thaliana GN=KCS21 PE=2 SV=1	#N/A	#N/A	GO:0016020;GO:0006633;GO:0016747	membrane;fatty acid biosynthetic process;transferase activity, transferring acyl groups other than amino-acyl groups	CC;BP;MF	IPR012392;IPR016039;IPR013747;IPR013601	undef;undef;3-Oxoacyl-[acyl-carrier-protein (ACP)] synthase III C terminal;FAE1/Type III polyketide synthase-like protein	Cp4.1LG01g04630.1	3-ketoacyl- synthase 19-like	5.1.6.1.1	3-ketoacyl-CoA synthase (KCS)	3
CUCPE_L8864_T_2	1.39577	0.0754546	2.81052	1.6899e-06	-1.02866	0.583759	AT3G49910.1	Translation protein SH3-like family protein	P51414	60S ribosomal protein L26-1 OS=Arabidopsis thaliana GN=RPL26A PE=2 SV=2	Cucsa.103210.1	Translation protein SH3-like family protein	GO:0042254;GO:0015934;GO:0006412;GO:0003735	ribosome biogenesis;large ribosomal subunit;translation;structural constituent of ribosome	BP;CC;BP;MF	IPR005824;IPR008991;IPR005825;IPR005756;IPR014722	KOW (Kyprides, Ouzounis, Woese) motif;undef;Ribosomal protein L24 signature;50S ribosomal protein L24 [rplX];undef	Cp4.1LG19g10590.1	60S ribosomal L26-1	17.1.2.1.26	component RPL26 of LSU proteome component	3
CUCPE_L19409_T_2	1.3036	0.234113	2.80644	0.000822355	-2.2433	0.045857	AT3G18260.1	Reticulon family protein	Q9LJQ5	Reticulon-like protein B9 OS=Arabidopsis thaliana GN=RTNLB9 PE=2 SV=1	#N/A	#N/A	GO:0016021;GO:0005789	integral component of membrane;endoplasmic reticulum membrane	CC;CC	IPR003388	Reticulon	Cp4.1LG09g11370.1	reticulon B9	13.7.2.1	ER-associated protein (Reticulon)	3
CUCPE_L14512_T_4	2.2639	3.66239e-10	2.80006	1.60657e-18	0.717972	0.492149	AT5G47700.2	60S acidic ribosomal protein family	P52855	60S acidic ribosomal protein P1 OS=Zea mays GN=RPP1A PE=1 SV=1	#N/A	#N/A	GO:0005840;GO:0042254;GO:0006414;GO:0003735	ribosome;ribosome biogenesis;translational elongation;structural constituent of ribosome	CC;BP;BP;MF	IPR027534	50S ribosomal protein L12 [rpl12]	Cp4.1LG08g00290.1	60S acidic ribosomal P1	17.1.2.1.46	component RPP1 of LSU proteome component	3
CUCPE_L1491_T_2	1.22322	0.306832	2.76496	0.00168947	-3.04609	0.00689037	AT3G01680.1	CONTAINS InterPro DOMAIN/s\x3a Mediator complex subunit Med28 (InterPro\x3aIPR021640)\x3b BEST Arabidopsis thaliana protein match is\x3a unknown protein (TAIR\x3aAT3G01670.1)\x3b Has 122 Blast hits to 112 proteins in 13 species\x3a Archae - 0\x3b Bacteria - 0\x3b Metazoa - 0\x3b /.../ - 0\x3b Plants - 122\x3b Viruses - 0\x3b Other Eukaryotes - 0 (source\x3a NCBI BLink).	#N/A	#N/A	#N/A	#N/A	#N/A	#N/A	#N/A	IPR027942;IPR027944	Sieve element occlusion N-terminus;Sieve element occlusion C-terminus	Cp4.1LG12g01650.1	#N/A	35.1	Protein SIEVE ELEMENT OCCLUSION B OS=Arabidopsis thaliana (sp|q9ss87|seob_arath : 205.0)	3
CUCPE_L1932_T_4	1.57555	0.00642537	2.75722	1.33637e-09	-0.412511	0.824808	AT3G48930.1	Nucleic acid-binding, OB-fold-like protein	P25460	40S ribosomal protein S11 OS=Zea mays GN=RPS11 PE=2 SV=1	Cucsa.162590.1	ribosomal protein S11-beta	GO:0005840;GO:0042254;GO:0006412;GO:0003735	ribosome;ribosome biogenesis;translation;structural constituent of ribosome	CC;BP;BP;MF	IPR028333;IPR000266;IPR012340;IPR019979	uS17_arch: ribosomal protein uS17;Ribosomal protein S17;undef;Ribosomal protein S17 signature	Cp4.1LG15g06550.1	glutamate receptor	17.1.3.1.12	component RPS11 of SSU proteome	3
CUCPE_L161_T_11	1.8624	0.000783264	2.75639	5.50698e-10	0.407537	0.858925	AT5G39850.1	Ribosomal protein S4	Q9FLF0	40S ribosomal protein S9-2 OS=Arabidopsis thaliana GN=RPS9C PE=2 SV=1	Cucsa.285190.1	Ribosomal protein S4	GO:0042254;GO:0006412;GO:0003735;GO:0015935;GO:0019843	ribosome biogenesis;translation;structural constituent of ribosome;small ribosomal subunit;rRNA binding	BP;BP;MF;CC;MF	IPR005710;IPR002942;IPR018079;IPR001912	uS4_arch: ribosomal protein uS4;S4 RNA-binding domain profile;Ribosomal protein S4 signature;Ribosomal protein S4/S9 N-terminal domain	Cp4.1LG01g16730.1	#N/A	17.1.3.1.10	component RPS9 of SSU proteome	3
CUCPE_L2479_T_2	2.00713	2.24942e-08	2.73906	6.39434e-16	-0.523243	0.59046	AT1G68590.1	Ribosomal protein PSRP-3/Ycf65	P82412	30S ribosomal protein 3, chloroplastic OS=Spinacia oleracea GN=PSRP3 PE=1 SV=1	Cucsa.031480.1	Ribosomal protein PSRP-3/Ycf65	GO:0005840;GO:0042254;GO:0006412;GO:0003735	ribosome;ribosome biogenesis;translation;structural constituent of ribosome	CC;BP;BP;MF	IPR006924	Plastid and cyanobacterial ribosomal protein (PSRP-3 / Ycf65)	#N/A	#N/A	17.7.2.2.23	component psPSRP3 of small ribosomal subunit proteome	3
CUCPE_L13000_T_2	2.1897	0.00170312	2.73706	2.23449e-06	-0.40413	0.900545	AT5G39210.1	chlororespiratory reduction 7	#N/A	#N/A	#N/A	#N/A	GO:0019252;GO:0010598;GO:0010275;GO:0000023;GO:0010207;GO:0016556;GO:0009570	starch biosynthetic process;NAD(P)H dehydrogenase complex (plastoquinone);NAD(P)H dehydrogenase complex assembly;maltose metabolic process;photosystem II assembly;mRNA modification;chloroplast stroma	BP;CC;BP;BP;BP;BP;CC	IPR021954	Protein of unknown function (DUF3571)	Cp4.1LG02g14050.1	#N/A	1.1.8.1.6.6	assembly factor CRR7 involved in NDH complex assembly	3
CUCPE_L18870_T_1	1.48383	0.0866731	2.73562	7.56249e-05	-1.58355	0.372689	#N/A	#N/A	#N/A	#N/A	#N/A	#N/A	#N/A	#N/A	#N/A	#N/A	#N/A	Cp4.1LG00g09000.1	#N/A	35.2	no hits	3
CUCPE_TC19819	2.80484	4.6773e-07	2.73513	1.39237e-08	-0.67272	0.767394	AT2G14890.1	arabinogalactan protein 9	Q9C5S0	Classical arabinogalactan protein 9 OS=Arabidopsis thaliana GN=AGP9 PE=1 SV=2	#N/A	#N/A	#N/A	#N/A	#N/A	#N/A	#N/A	Cp4.1LG15g04520.1	#N/A	35.2	no hits	1
CUCPE_L6857_T_1	-0.774027	0.754874	2.731	0.034463	-2.52948	0.230384	AT1G22460.1	O-fucosyltransferase family protein	#N/A	#N/A	Cucsa.311630.1	O-fucosyltransferase family protein	GO:0005634;GO:0016757;GO:0005794;GO:0009507	nucleus;transferase activity, transferring glycosyl groups;Golgi apparatus;chloroplast	CC;MF;CC;CC	#N/A	#N/A	Cp4.1LG06g04300.1	O- domain-containing	35.1	O-fucosyltransferase 7 OS=Arabidopsis thaliana (sp|b7zwr7|ofut7_arath : 105.0)	3
CUCPE_L638_T_2	1.96714	4.93864e-14	2.7161	8.84796e-27	-0.0991956	0.932384	AT3G47650.1	DnaJ/Hsp40 cysteine-rich domain superfamily protein	#N/A	#N/A	Cucsa.132080.1	DnaJ/Hsp40 cysteine-rich domain superfamily protein	GO:0044085;GO:0016043;GO:0019684;GO:0051082;GO:0031072;GO:0019682;GO:0006139;GO:0044281	cellular component biogenesis;cellular component organization;photosynthesis, light reaction;unfolded protein binding;heat shock protein binding;glyceraldehyde-3-phosphate metabolic process;nucleobase-containing compound metabolic process;small molecule metabolic process	BP;BP;BP;MF;MF;BP;BP;BP	IPR001305	undef	Cp4.1LG11g10770.1	#N/A	1.2.1.2.7	BSD2 assembly factor involved in RuBisCo assembly	3
CUCPE_TC13465	1.83725	9.22917e-05	2.70969	4.89364e-11	-0.92189	0.52768	AT4G27435.1	Protein of unknown function (DUF1218)	#N/A	#N/A	Cucsa.123320.1	Protein of unknown function (DUF1218)	GO:0010413;GO:0009506;GO:0045492;GO:0005576;GO:0005886	glucuronoxylan metabolic process;plasmodesma;xylan biosynthetic process;extracellular region;plasma membrane	BP;CC;BP;CC;CC	IPR009606	Protein of unknown function (DUF1218)	Cp4.1LG06g07000.1	Fiber Fb34	35.2	no hits	3
CUCPE_TC1215	2.04037	0.000273168	2.70699	1.15783e-07	0.509124	0.815541	AT2G43460.1	Ribosomal L38e protein family	O22860	60S ribosomal protein L38 OS=Arabidopsis thaliana GN=RPL38A PE=3 SV=1	Cucsa.362160.1	Ribosomal L38e protein family	GO:0005840;GO:0042254;GO:0006412;GO:0003735	ribosome;ribosome biogenesis;translation;structural constituent of ribosome	CC;BP;BP;MF	IPR002675	RIBOSOMAL RIBONUCLEOPROTEIN L38 60S L38 L38E FAMILY STRAIN MULTIGENE NRRL	Cp4.1LG17g10780.1	60S ribosomal L38	17.1.2.1.41	component RPL38 of LSU proteome component	3
CUCPE_L6339_T_5	2.03882	5.45556e-08	2.69375	1.87913e-15	0.130702	0.944576	AT4G24280.1	chloroplast heat shock protein 70-1	Q02028	Stromal 70 kDa heat shock-related protein, chloroplastic OS=Pisum sativum GN=HSP70 PE=2 SV=1	Cucsa.266110.1	chloroplast heat shock protein 70-2	GO:0006457;GO:0005524;GO:0051082	protein folding;ATP binding;unfolded protein binding	BP;MF;MF	IPR029047;IPR018181;IPR013126;IPR012725;IPR029048	undef;Heat shock hsp70 proteins family signature 3;Hsp70 protein;prok_dnaK: chaperone protein DnaK;undef	Cp4.1LG17g09060.1	stromal 70 kDa heat shock-related chloroplastic	19.1.4.1	chaperone (cpHsc70)	3
CUCPE_TC21667	1.32132	0.1262	2.69004	0.0008659	-0.60982	0.840062	AT4G08950.1	Phosphate-responsive 1 family protein	Q9ZPE7	Protein EXORDIUM OS=Arabidopsis thaliana GN=EXO PE=2 SV=1	Cucsa.160110.1	Phosphate-responsive 1 family protein	GO:0016020;GO:0016042;GO:0048046;GO:0005615;GO:0009741;GO:0052689;GO:0019953;GO:0005829;GO:0046685;GO:0016298;GO:0009507;GO:0050832;GO:0009612;GO:0016126;GO:0009506;GO:0016746;GO:0001666;GO:0009505;GO:0005794;GO:0040007;GO:0010584	membrane;lipid catabolic process;apoplast;extracellular space;response to brassinosteroid;carboxylic ester hydrolase activity;sexual reproduction;cytosol;response to arsenic-containing substance;lipase activity;chloroplast;defense response to fungus;response to mechanical stimulus;sterol biosynthetic process;plasmodesma;transferase activity, transferring acyl groups;response to hypoxia;plant-type…	CC;BP;CC;CC;BP;MF;BP;CC;BP;MF;CC;BP;BP;BP;CC;MF;BP;CC;CC;BP;BP	IPR006766	Phosphate-induced protein 1 conserved region	Cp4.1LG11g04410.1	#N/A	35.1	Protein EXORDIUM OS=Arabidopsis thaliana (sp|q9zpe7|exo_arath : 437.0)	3
CUCPE_L5498_T_1	1.13414	0.107624	2.6884	9.87562e-07	1.86333	0.0285079	#N/A	#N/A	#N/A	#N/A	#N/A	#N/A	#N/A	#N/A	#N/A	#N/A	#N/A	#N/A	#N/A	35.2	no hits	3
CUCPE_L281_T_16	2.13088	9.20592e-07	2.68701	1.50784e-13	0.12964	0.959807	AT2G32060.3	Ribosomal protein L7Ae/L30e/S12e/Gadd45 family protein	Q9XHS0	40S ribosomal protein S12 OS=Hordeum vulgare GN=RPS12 PE=2 SV=1	Cucsa.169510.3	Ribosomal protein L7Ae/L30e/S12e/Gadd45 family protein	GO:0005840;GO:0042254;GO:0006412;GO:0003735	ribosome;ribosome biogenesis;translation;structural constituent of ribosome	CC;BP;BP;MF	IPR029064;IPR004038;IPR000530	undef;Ribosomal protein L7Ae/L30e/S12e/Gadd45 family;Ribosomal protein S12E family signature	Cp4.1LG16g02910.1	40S ribosomal S12-like	17.1.3.1.13	component RPS12 of SSU proteome	3
CUCPE_TC780	0.348187	0.85611	2.68434	0.000695717	-0.0438578	0.989265	#N/A	#N/A	P49016	Demethylmenaquinone methyltransferase OS=Lactococcus lactis subsp. lactis (strain IL1403) GN=menG PE=3 SV=1	Cucsa.260980.1	S-adenosyl-L-methionine-dependent methyltransferases superfamily protein	GO:0008168;GO:0032259	methyltransferase activity;methylation	MF;BP	IPR029063;IPR013216	undef;Methyltransferase domain	Cp4.1LG16g07600.1	DUF1681 domain-containing Methyltransf_11 domain-containing	35.2	no hits	3
CUCPE_L20978_T_1	1.25917	0.00697324	2.6841	5.97228e-12	-1.61686	0.0566181	AT5G64620.1	cell wall / vacuolar inhibitor of fructosidase 2	O49603	Cell wall / vacuolar inhibitor of fructosidase 2 OS=Arabidopsis thaliana GN=C/VIF2 PE=1 SV=1	#N/A	#N/A	GO:0005982;GO:0043086;GO:0004857;GO:0005985;GO:0030599	starch metabolic process;negative regulation of catalytic activity;enzyme inhibitor activity;sucrose metabolic process;pectinesterase activity	BP;BP;MF;BP;MF	IPR006501	Plant invertase/pectin methylesterase inhibitor	Cp4.1LG19g12140.1	cell wall vacuolar inhibitor of fructosidase 2	35.1	Cell wall / vacuolar inhibitor of fructosidase 2 OS=Arabidopsis thaliana (sp|o49603|cvif2_arath : 160.0)	3
CUCPE_TC3327	1.82685	0.108487	2.68292	0.00604197	1.45338	0.349613	AT3G13690.1	Protein kinase protein with adenine nucleotide alpha hydrolases-like domain	Q9FFW5	Proline-rich receptor-like protein kinase PERK8 OS=Arabidopsis thaliana GN=PERK8 PE=1 SV=1	Cucsa.341270.5	Protein kinase protein with adenine nucleotide alpha hydrolases-like domain	GO:0004672;GO:0006468	protein kinase activity;protein phosphorylation	MF;BP	#N/A	#N/A	Cp4.1LG03g14400.1	inactive kinase SELMODRAFT_444075	35.2	no hits	3
CUCPE_TC11397	1.38538	0.0274598	2.67574	9.76832e-07	-0.318228	0.891648	AT3G06050.1	peroxiredoxin IIF	Q9M7T0	Peroxiredoxin-2F, mitochondrial OS=Arabidopsis thaliana GN=PRXIIF PE=1 SV=2	Cucsa.385010.1	peroxiredoxin IIF	GO:0005759;GO:0006096;GO:0009060;GO:0051920;GO:0006979;GO:0006804;GO:0046686;GO:0004601	mitochondrial matrix;glycolytic process;aerobic respiration;peroxiredoxin activity;response to oxidative stress;obsolete peroxidase reaction;response to cadmium ion;peroxidase activity	CC;BP;BP;MF;BP;BP;BP;MF	#N/A	#N/A	Cp4.1LG12g02180.1	peroxiredoxin- mitochondrial	10.4.3.2	type-2 peroxiredoxin (PrxII)	3
CUCPE_TC18931	2.06896	1.51251e-08	2.67385	7.74959e-14	-0.945115	0.436947	AT4G25050.2	acyl carrier protein 4	Q9SW21	Acyl carrier protein 4, chloroplastic OS=Arabidopsis thaliana GN=ACP4 PE=1 SV=1	Cucsa.156980.1	acyl carrier protein 4	GO:0031177;GO:0006633	phosphopantetheine binding;fatty acid biosynthetic process	MF;BP	IPR006162;IPR003231;IPR009081	Phosphopantetheine attachment site;CARRIER ACYL PHOSPHOPANTETHEINE ACP ACID FATTY BIOSYNTHESIS LIPID SYNTHESIS CHLOROPLAST;undef	Cp4.1LG18g09290.1	acyl carrier chloroplastic	5.1.4.1	acyl carrier protein (ptACP)	3
CUCPE_L108_T_5	2.04389	4.47168e-07	2.66585	4.73678e-14	-1.3777	0.0919597	AT3G48730.1	glutamate-1-semialdehyde 2,1-aminomutase 2	Q42522	Glutamate-1-semialdehyde 2,1-aminomutase 2, chloroplastic OS=Arabidopsis thaliana GN=GSA2 PE=2 SV=2	Cucsa.218620.1	glutamate-1-semialdehyde 2,1-aminomutase 2	GO:0015994;GO:0042286;GO:0008483;GO:0030170;GO:0006779	chlorophyll metabolic process;glutamate-1-semialdehyde 2,1-aminomutase activity;transaminase activity;pyridoxal phosphate binding;porphyrin-containing compound biosynthetic process	BP;MF;MF;MF;BP	IPR015424;IPR015421;IPR004639;IPR015422;IPR005814	undef;undef;Glutamate-1-semialdehyde 2,1-aminomutase [hemL];undef;Aminotransferase class-III	Cp4.1LG15g04070.1	glutamate-1-semialdehyde 2,1-aminomutase chloroplastic-like	7.12.1.4	glutamate-1-semialdehyde-2,1-aminomutase	3
CUCPE_TC16926	0.476659	0.836348	2.66519	0.0149132	-0.88243	0.736279	AT2G02850.1	plantacyanin	P00303	Basic blue protein OS=Cucumis sativus PE=1 SV=1	Cucsa.077170.1	plantacyanin	GO:0009055;GO:0046872;GO:0006118;GO:0055114	electron carrier activity;metal ion binding;obsolete electron transport;oxidation-reduction process	MF;MF;BP;BP	#N/A	#N/A	Cp4.1LG13g04400.1	basic blue	35.1	Basic blue protein OS=Cucumis sativus (sp|p00303|babl_cucsa : 163.0)	3
CUCPE_L1805_T_1	1.8382	0.0330282	2.66334	8.85751e-05	-0.892938	0.716511	AT3G47520.1	malate dehydrogenase	Q9SN86	Malate dehydrogenase, chloroplastic OS=Arabidopsis thaliana GN=At3g47520 PE=1 SV=1	Cucsa.025280.1	malate dehydrogenase	GO:0048046;GO:0006090;GO:0019643;GO:0006108;GO:0005774;GO:0009735;GO:0005975;GO:0046487;GO:0005739;GO:0009941;GO:0010319;GO:0008746;GO:0030060;GO:0009793;GO:0009570	apoplast;pyruvate metabolic process;reductive tricarboxylic acid cycle;malate metabolic process;vacuolar membrane;response to cytokinin;carbohydrate metabolic process;glyoxylate metabolic process;mitochondrion;chloroplast envelope;stromule;NAD(P)+ transhydrogenase activity;L-malate dehydrogenase activity;embryo development ending in seed dormancy;chloroplast stroma	CC;BP;BP;BP;CC;BP;BP;BP;CC;CC;CC;MF;MF;BP;CC	IPR010097;IPR001236;IPR016040;IPR015955;IPR022383;IPR001252	MDH_euk_gproteo: malate dehydrogenase, NAD-dependent;lactate/malate dehydrogenase, NAD binding domain;undef;undef;lactate/malate dehydrogenase, alpha/beta C-terminal domain;Malate dehydrogenase active site signature	Cp4.1LG01g01510.1	malate mitochondrial	23.1.3.4.3	malate dehydrogenase component of AAA-ATPase motor complex	3
CUCPE_TC10572	1.49046	0.0362843	2.65019	2.35535e-06	-1.4728	0.266142	AT4G16160.1	Mitochondrial import inner membrane translocase subunit Tim17/Tim22/Tim23 family protein	Q0WMZ5	Outer envelope pore protein 16-2, chloroplastic OS=Arabidopsis thaliana GN=OEP162 PE=1 SV=1	Cucsa.316080.1	Mitochondrial import inner membrane translocase subunit Tim17/Tim22/Tim23 family protein	GO:0031359;GO:0003333;GO:0015171	integral component of chloroplast outer membrane;amino acid transmembrane transport;amino acid transmembrane transporter activity	CC;BP;MF	IPR003397	Tim17/Tim22/Tim23/Pmp24 family	Cp4.1LG12g03170.1	outer envelope pore 16- chloroplastic	35.1	Outer envelope pore protein 16-2, chloroplastic OS=Arabidopsis thaliana (sp|q0wmz5|op162_arath : 176.0)	3
CUCPE_TC17415	1.67952	0.000162074	2.6395	4.07398e-11	-0.490371	0.654226	AT2G28190.1	copper/zinc superoxide dismutase 2	P07505	Superoxide dismutase [Cu-Zn], chloroplastic OS=Spinacia oleracea GN=SODCP PE=1 SV=2	Cucsa.385680.2	copper/zinc superoxide dismutase 2	GO:0019430;GO:0004784;GO:0048046;GO:0071486;GO:0055114;GO:0009579;GO:0046872;GO:0009407;GO:0009570	removal of superoxide radicals;superoxide dismutase activity;apoplast;cellular response to high light intensity;oxidation-reduction process;thylakoid;metal ion binding;toxin catabolic process;chloroplast stroma	BP;MF;CC;BP;BP;CC;MF;BP;CC	IPR018152;IPR001424	Copper/Zinc superoxide dismutase signature 2;undef	Cp4.1LG05g02890.1	superoxide dismutase [Cu-Zn] chloroplastic	10.2.2.3	copper/zinc superoxide dismutase	3
CUCPE_TC18932	1.60988	0.091221	2.63355	0.000158318	-1.20316	0.528842	AT1G54580.1	acyl carrier protein 2	P93092	Acyl carrier protein 1, chloroplastic OS=Casuarina glauca GN=ACP1 PE=2 SV=1	Cucsa.156980.1	acyl carrier protein 4	GO:0031177;GO:0006633	phosphopantetheine binding;fatty acid biosynthetic process	MF;BP	IPR003231;IPR009081	CARRIER ACYL PHOSPHOPANTETHEINE ACP ACID FATTY BIOSYNTHESIS LIPID SYNTHESIS CHLOROPLAST;Phosphopantetheine attachment site	Cp4.1LG18g09290.1	acyl carrier chloroplastic	5.1.4.1	acyl carrier protein (ptACP)	3
CUCPE_TC17817	1.49289	0.00136824	2.63	6.40978e-11	-0.504827	0.637932	AT3G10950.1	Zinc-binding ribosomal protein family protein	Q9XHE4	60S ribosomal protein L37a OS=Gossypium hirsutum GN=RPL37A PE=3 SV=1	Cucsa.313680.1	Zinc-binding ribosomal protein family protein	GO:0042254;GO:0006412;GO:0022625;GO:0003735	ribosome biogenesis;translation;cytosolic large ribosomal subunit;structural constituent of ribosome	BP;BP;CC;MF	IPR011332;IPR011331;IPR002674	undef;undef;50S ribosomal protein L37Ae [rpl37ae]	Cp4.1LG08g02450.1	60S ribosomal L37a	17.1.2.1.40	component RPL37a of LSU proteome component	3
CUCPE_TC2590	1.64758	4.52831e-05	2.62763	1.08253e-11	-0.218557	0.933804	AT5G51010.1	Rubredoxin-like superfamily protein	P04170	Rubredoxin-1 OS=Desulfovibrio desulfuricans (strain ATCC 27774 / DSM 6949) GN=rd1 PE=1 SV=1	#N/A	#N/A	GO:0005506	iron ion binding	MF	IPR024934;IPR004039	Rubredoxin-like domain profile;undef	Cp4.1LG13g00720.1	Rubredoxin family	35.2	no hits	3
CUCPE_L5845_T_8	1.64604	0.10435	2.6272	0.00108056	-0.419322	0.900031	AT1G26880.1	Ribosomal protein L34e superfamily protein	P41098	60S ribosomal protein L34 OS=Nicotiana tabacum GN=RPL34 PE=2 SV=1	Cucsa.197660.1	Ribosomal protein L34e superfamily protein	GO:0003723;GO:0022625;GO:0042254;GO:0005730;GO:0001510;GO:0006412;GO:0003735;GO:0009507	RNA binding;cytosolic large ribosomal subunit;ribosome biogenesis;nucleolus;RNA methylation;translation;structural constituent of ribosome;chloroplast	MF;CC;BP;CC;BP;BP;MF;CC	IPR008195	Ribosomal protein L34e	Cp4.1LG13g08460.1	60S ribosomal L34	17.1.2.1.34	component RPL34 of LSU proteome component	3
CUCPE_TC3792	2.37719	0.00618839	2.62662	0.014565	-0.589061	0.808105	AT2G31040.1	ATP synthase protein I -related	P12403	ATP synthase protein I OS=Nostoc sp. (strain PCC 7120 / UTEX 2576) GN=atpI PE=3 SV=2	Cucsa.260990.1	ATP synthase protein I -related	GO:0019252;GO:0000023;GO:0033614;GO:0009534;GO:0043085	starch biosynthetic process;maltose metabolic process;chloroplast proton-transporting ATP synthase complex assembly;chloroplast thylakoid;positive regulation of catalytic activity	BP;BP;BP;CC;BP	#N/A	#N/A	Cp4.1LG05g15140.1	ATP synthase I	1.1.9.3.1	CGL160 factor involved in ATP synthase complex assembly	3
CUCPE_TC8506	1.89737	3.58276e-07	2.62566	2.77945e-15	-0.157442	0.923492	AT2G39460.2	ribosomal protein L23AA	Q07761	60S ribosomal protein L23a OS=Nicotiana tabacum GN=RPL23A PE=2 SV=1	Cucsa.168020.2	ribosomal protein L23AB	GO:0005840;GO:0042254;GO:0000166;GO:0006412;GO:0003735	ribosome;ribosome biogenesis;nucleotide binding;translation;structural constituent of ribosome	CC;BP;MF;BP;MF	IPR001014;IPR019985;IPR005633;IPR013025;IPR012678;IPR012677	Ribosomal protein L23 signature;uL23_arch: ribosomal protein uL23;Ribosomal protein L23, N-terminal domain;Ribosomal protein L23;undef;undef	Cp4.1LG13g09530.1	60S ribosomal L23a	17.1.2.1.24	component RPL23a of LSU proteome component	3
CUCPE_L1409_T_12	1.21717	0.0796188	2.6235	2.71211e-06	-0.38562	0.858073	AT1G19910.1	ATPase, F0/V0 complex, subunit C protein	P59228	V-type proton ATPase subunit c2 OS=Arabidopsis thaliana GN=VHA-c2 PE=2 SV=1	Cucsa.159700.2	ATPase, F0/V0 complex, subunit C protein	GO:0015991;GO:0000220;GO:0016021;GO:0015078;GO:0016887;GO:0009507	ATP hydrolysis coupled proton transport;vacuolar proton-transporting V-type ATPase, V0 domain;integral component of membrane;hydrogen ion transmembrane transporter activity;ATPase activity;chloroplast	BP;CC;CC;MF;MF;CC	IPR002379;IPR011555;IPR000245	undef;V_ATP_synt_C: V-type ATPase, C subunit;Vacuolar ATP synthase 16kDa subunit signature	Cp4.1LG02g03250.1	V-type proton ATPase 16 kDa proteolipid subunit	24.1.1.1.2	subunit c of V-type ATPase membrane V0 subcomplex	3
CUCPE_L17224_T_1	1.54643	0.00129715	2.61603	1.86652e-10	-0.36574	0.831959	AT2G18969.1	BEST Arabidopsis thaliana protein match is\x3a sequence-specific DNA binding transcription factors\x3btranscription regulators (TAIR\x3aAT4G30180.1)\x3b Has 30201 Blast hits to 17322 proteins in 780 species\x3a Archae - 12\x3b Bacteria - 1396\x3b Metazoa - 17338\x3b Fungi /.../\x3b Plants - 5037\x3b Viruses - 0\x3b Other Eukaryotes - 2996 (source\x3a NCBI BLink).	Q9SUM5	Uncharacterized protein At4g30180 OS=Arabidopsis thaliana GN=At4g30180 PE=2 SV=1	#N/A	#N/A	GO:0046983	protein dimerization activity	MF	IPR011598	undef	Cp4.1LG07g07450.1	#N/A	35.1	Transcription factor bHLH146 OS=Arabidopsis thaliana (sp|q9sum5|bh146_arath : 86.7)	3
CUCPE_L27208_T_1	2.21318	0.000368098	2.61584	3.8968e-05	1.89563	0.0370882	#N/A	#N/A	#N/A	#N/A	#N/A	#N/A	#N/A	#N/A	#N/A	#N/A	#N/A	#N/A	#N/A	35.2	no hits	3
CUCPE_TC16752	1.15657	0.213635	2.61476	6.28721e-05	-2.36603	0.0256924	AT5G52060.1	BCL-2-associated athanogene 1	Q0WUQ1	BAG family molecular chaperone regulator 1 OS=Arabidopsis thaliana GN=BAG1 PE=1 SV=1	Cucsa.261760.1	BCL-2-associated athanogene 1	GO:0051087	chaperone binding	MF	IPR029071;IPR000626;IPR003103	undef;Ubiquitin domain profile;BAG domain profile	Cp4.1LG01g06350.1	mitogen-activated kinase 9-like isoform X1	19.1.5.5	nucleotide exchange factor (BAG)	3
CUCPE_L568_T_4	1.8466	1.06611e-05	2.6108	2.09505e-12	-0.371381	0.776275	AT5G20720.3	chaperonin 20	O65282	20 kDa chaperonin, chloroplastic OS=Arabidopsis thaliana GN=CPN21 PE=1 SV=2	Cucsa.141990.2	chaperonin 20	GO:0006457;GO:0048046;GO:0009535;GO:0005524;GO:0005507;GO:1901671;GO:0009941;GO:0005739;GO:0009570	protein folding;apoplast;chloroplast thylakoid membrane;ATP binding;copper ion binding;positive regulation of superoxide dismutase activity;chloroplast envelope;mitochondrion;chloroplast stroma	BP;CC;CC;MF;MF;BP;CC;CC;CC	IPR018369;IPR020818;IPR011032;IPR017416	Chaperonins cpn10 signature;10kDa chaperonin signature;undef;undef	Cp4.1LG18g02960.1	20 kDa chloroplastic-like	1.2.1.2.2; 19.1.7.2	CPN20 auxiliary co-chaperone involved in RuBisCo assembly; Hsp60-co-chaperone (Hsp20)	3
CUCPE_L14578_T_1	1.71034	0.000273168	2.60633	4.79298e-11	-0.612115	0.637256	AT2G19750.1	Ribosomal protein S30 family protein	P49689	40S ribosomal protein S30 OS=Arabidopsis thaliana GN=RPS30A PE=3 SV=3	#N/A	#N/A	GO:0005840;GO:0042254;GO:0006412;GO:0003735;GO:0005739	ribosome;ribosome biogenesis;translation;structural constituent of ribosome;mitochondrion	CC;BP;BP;MF;CC	IPR006846	Ribosomal protein S30	Cp4.1LG04g10370.1	40S ribosomal S30	17.1.3.1.32	component RPS30 of SSU proteome	3
CUCPE_TC13218	1.65814	0.0373207	2.60286	0.00010284	-1.39038	0.187957	AT1G30690.2	Sec14p-like phosphatidylinositol transfer family protein	Q94C59	Patellin-4 OS=Arabidopsis thaliana GN=PATL4 PE=1 SV=2	Cucsa.167340.1	Sec14p-like phosphatidylinositol transfer family protein	GO:0006810;GO:0005634;GO:0005829;GO:0006470;GO:0016021;GO:0016791;GO:0005886;GO:0005215	transport;nucleus;cytosol;protein dephosphorylation;integral component of membrane;phosphatase activity;plasma membrane;transporter activity	BP;CC;CC;BP;CC;MF;CC;MF	IPR001071;IPR009038;IPR001251;IPR011074	Cellular retinaldehyde-binding protein signature;GOLD domain profile;CRAL-TRIO lipid binding domain profile;CRAL/TRIO, N-terminal domain	Cp4.1LG20g05850.1	patellin-4	35.1	Patellin-4 OS=Arabidopsis thaliana (sp|q94c59|patl4_arath : 483.0)	3
CUCPE_TC316	1.84391	6.41406e-06	2.59769	3.9535e-12	-0.804237	0.428484	AT5G63310.1	nucleoside diphosphate kinase 2	Q852S5	Nucleoside diphosphate kinase 2, chloroplastic OS=Nicotiana tabacum GN=NDPK2 PE=1 SV=1	Cucsa.391810.4	nucleoside diphosphate kinase 2	GO:0005524;GO:0006165;GO:0004550;GO:0009585;GO:0006144;GO:0006206;GO:0009941;GO:0005634;GO:0006241;GO:0009411;GO:0009734;GO:0009579;GO:0019288;GO:0042542;GO:0006228;GO:0006183;GO:0009570	ATP binding;nucleoside diphosphate phosphorylation;nucleoside diphosphate kinase activity;red, far-red light phototransduction;purine nucleobase metabolic process;pyrimidine nucleobase metabolic process;chloroplast envelope;nucleus;CTP biosynthetic process;response to UV;auxin-activated signaling pathway;thylakoid;isopentenyl diphosphate biosynthetic process, methylerythritol 4-phosphate pathway;…	MF;BP;MF;BP;BP;BP;CC;CC;BP;BP;BP;CC;BP;BP;BP;BP;CC	IPR023005;IPR001564	Nucleoside diphosphate kinases active site;undef	Cp4.1LG09g09720.1	nucleoside diphosphate kinase chloroplastic	6.3.2.4	nucleoside diphosphate kinase	3
CUCPE_L11717_T_1	1.47697	0.0707116	2.59765	5.05713e-05	-1.67396	0.119481	AT4G37450.1	arabinogalactan protein 18	Q9FPR2	Lysine-rich arabinogalactan protein 18 OS=Arabidopsis thaliana GN=AGP18 PE=2 SV=1	#N/A	#N/A	#N/A	#N/A	#N/A	#N/A	#N/A	Cp4.1LG19g10910.1	#N/A	21.4.1.1.2	lysine-rich arabinogalactan protein	3
CUCPE_L947_T_1	1.6224	0.00496859	2.59762	2.70016e-07	-0.0446967	0.98729	AT1G09200.1	Histone superfamily protein	Q76MV0	Histone H3.2 OS=Nicotiana tabacum GN=B34 PE=1 SV=1	Cucsa.143240.1	Histone superfamily protein	GO:0006605;GO:0003677;GO:0005634;GO:0006007;GO:0046982;GO:0008283;GO:0009536;GO:0000786	protein targeting;DNA binding;nucleus;glucose catabolic process;protein heterodimerization activity;cell proliferation;plastid;nucleosome	BP;MF;CC;BP;MF;BP;CC;CC	IPR000164;IPR009072;IPR007125	Histone H3 signature;undef;Core histone H2A/H2B/H3/H4	Cp4.1LG18g01540.1	histone	12.1.4	histone (H3)	3
CUCPE_TC16162	1.52937	0.000743715	2.59454	6.40972e-11	-0.895566	0.334902	AT4G31985.1	Ribosomal protein L39 family protein	P51425	60S ribosomal protein L39 OS=Zea mays GN=RPL39 PE=3 SV=1	Cucsa.271730.1	Ribosomal protein L39 family protein	GO:0005840;GO:0042254;GO:0006412;GO:0003735;GO:0005739	ribosome;ribosome biogenesis;translation;structural constituent of ribosome;mitochondrion	CC;BP;BP;MF;CC	#N/A	#N/A	Cp4.1LG07g03120.1	60S ribosomal L39	17.1.2.1.42	component RPL39 of LSU proteome component	3
CUCPE_TC10382	1.80739	8.38764e-06	2.59071	1.91197e-13	-0.502199	0.651661	AT3G48930.1	Nucleic acid-binding, OB-fold-like protein	P25460	40S ribosomal protein S11 OS=Zea mays GN=RPS11 PE=2 SV=1	Cucsa.162590.1	ribosomal protein S11-beta	GO:0005840;GO:0042254;GO:0006412;GO:0003735	ribosome;ribosome biogenesis;translation;structural constituent of ribosome	CC;BP;BP;MF	IPR000266;IPR012340	Ribosomal protein S17 family signature;undef	Cp4.1LG07g03010.1	40S ribosomal S11-like	17.1.3.1.12	component RPS11 of SSU proteome	3
CUCPE_TC5969	1.44789	4.25226e-05	2.58625	7.44627e-15	-0.752769	0.218517	AT3G54210.1	Ribosomal protein L17 family protein	Q9M385	50S ribosomal protein L17, chloroplastic OS=Arabidopsis thaliana GN=RPL17 PE=2 SV=1	Cucsa.177120.1	Ribosomal protein L17 family protein	GO:0005840;GO:0042254;GO:0006412;GO:0003735;GO:0009941;GO:0009570	ribosome;ribosome biogenesis;translation;structural constituent of ribosome;chloroplast envelope;chloroplast stroma	CC;BP;BP;MF;CC;CC	IPR000456	undef	Cp4.1LG08g12720.1	serine threonine- phosphatase PP1-like	17.7.2.1.15	component psRPL17 of large ribosomal subunit proteome	3
CUCPE_TC18025	1.62954	0.00867043	2.58533	2.47165e-06	-3.31643	0.00121129	AT2G40435.1	BEST Arabidopsis thaliana protein match is\x3a transcription regulators (TAIR\x3aAT3G56220.1)\x3b Has 289 Blast hits to 289 proteins in 30 species\x3a Archae - 0\x3b Bacteria - 0\x3b Metazoa - 0\x3b Fungi - 0\x3b Plants - 289\x3b Viruses - 0\x3b Other Eukaryotes - 0 (source\x3a NCB /.../k).	Q9LXA9	Transcription factor bHLH61 OS=Arabidopsis thaliana GN=BHLH61 PE=2 SV=1	#N/A	#N/A	GO:0008152;GO:0016597;GO:0046983	metabolic process;amino acid binding;protein dimerization activity	BP;MF;MF	IPR011598	undef	Cp4.1LG01g21760.1	transcription factor SCREAM2-like isoform X1	35.2	no hits	3
CUCPE_L1141_T_2	2.04787	1.44089e-07	2.57745	9.27128e-14	-0.168291	0.918959	AT2G39460.2	ribosomal protein L23AA	Q9AT35	60S ribosomal protein L23a OS=Daucus carota GN=RPL23A PE=2 SV=1	Cucsa.229240.2	ribosomal protein L23AB	GO:0005840;GO:0042254;GO:0000166;GO:0006412;GO:0003735;GO:0019843	ribosome;ribosome biogenesis;nucleotide binding;translation;structural constituent of ribosome;rRNA binding	CC;BP;MF;BP;MF;MF	IPR001014;IPR013025;IPR019985;IPR005633;IPR012678;IPR012677	Ribosomal protein L23 signature;50S ribosomal protein L23 [rplW];uL23_arch: ribosomal protein uL23;Ribosomal protein L23, N-terminal domain;undef;undef	Cp4.1LG01g24050.1	60S ribosomal L23a	17.1.2.1.24	component RPL23a of LSU proteome component	3
CUCPE_TC12357	1.16183	0.301949	2.57611	0.000827762	-0.877817	0.771614	AT3G26060.1	Thioredoxin superfamily protein	Q6QPJ6	Peroxiredoxin Q, chloroplastic OS=Populus jackii GN=PRXQ PE=1 SV=1	Cucsa.325820.1	Thioredoxin superfamily protein	GO:0006979;GO:0006804;GO:0004601;GO:0055114;GO:0009534;GO:0051920	response to oxidative stress;obsolete peroxidase reaction;peroxidase activity;oxidation-reduction process;chloroplast thylakoid;peroxiredoxin activity	BP;BP;MF;BP;CC;MF	IPR000866;IPR012336	AhpC/TSA family;undef	Cp4.1LG17g04900.1	peroxiredoxin chloroplastic	10.5.3.2	atypical 2-Cys peroxiredoxin (PrxQ)	3
CUCPE_L1638_T_5	1.08594	0.31142	2.57342	0.00201683	-0.549036	0.82156	AT4G30690.1	Translation initiation factor 3 protein	Q8R9C2	Translation initiation factor IF-3 OS=Caldanaerobacter subterraneus subsp. tengcongensis (strain DSM 15242 / JCM 11007 / NBRC 100824 / MB4) GN=infC PE=3 SV=1	Cucsa.090080.1	Translation initiation factor 3 protein	GO:0005840;GO:0006446;GO:0003743	ribosome;regulation of translational initiation;translation initiation factor activity	CC;BP;MF	IPR019815;IPR019813;IPR001288;IPR019814	Translation initiation factor IF-3, C-terminal domain;Initiation factor 3 signature;infC: translation initiation factor IF-3;undef	Cp4.1LG07g07070.1	translation initiation factor IF-3	17.7.3.4	IF-3 translation initiation factor	3
CUCPE_TC22339	1.74074	4.48474e-06	2.57313	2.44606e-14	-0.42665	0.733482	AT2G39390.1	Ribosomal L29 family protein	Q9M5L0	60S ribosomal protein L35 OS=Euphorbia esula GN=RPL35 PE=2 SV=1	Cucsa.182670.1	Ribosomal L29 family protein	GO:0005840;GO:0042254;GO:0006412;GO:0003735	ribosome;ribosome biogenesis;translation;structural constituent of ribosome	CC;BP;BP;MF	IPR001854	L29: ribosomal protein uL29	Cp4.1LG01g10480.1	60S ribosomal L35	17.1.2.1.35	component RPL35 of LSU proteome component	3
CUCPE_L10047_T_1	4.4396	7.44501e-06	2.56731	0.00559552	0.0403406	0.994206	AT2G20690.1	lumazine-binding family protein	A5DB51	Riboflavin synthase OS=Meyerozyma guilliermondii (strain ATCC 6260 / CBS 566 / DSM 6381 / JCM 1539 / NBRC 10279 / NRRL Y-324) GN=RIB5 PE=2 SV=3	#N/A	#N/A	GO:0009349;GO:0009231;GO:0055114;GO:0016491;GO:0004746	riboflavin synthase complex;riboflavin biosynthetic process;oxidation-reduction process;oxidoreductase activity;riboflavin synthase activity	CC;BP;BP;MF;MF	IPR023366;IPR017938;IPR026017	undef;undef;Lumazine binding domain	Cp4.1LG05g15000.1	riboflavin synthase-like	7.10.7	riboflavin synthase (RibC)	1
CUCPE_TC11219	2.185	0.080434	2.56618	0.0117669	0.0159084	0.996647	AT4G33800.1	unknown protein\x3b Has 30201 Blast hits to 17322 proteins in 780 species\x3a Archae - 12\x3b Bacteria - 1396\x3b Metazoa - 17338\x3b Fungi - 3422\x3b Plants - 5037\x3b Viruses - 0\x3b Other Eukaryotes - 2996 (source\x3a NCBI BLink).	#N/A	#N/A	#N/A	#N/A	#N/A	#N/A	#N/A	#N/A	#N/A	Cp4.1LG14g04510.1	#N/A	35.2	no hits	3
CUCPE_TC17105	1.83865	0.0724491	2.56518	0.00303276	-1.02858	0.532634	AT1G44191.1	ECA1 gametogenesis related family protein	Q9FS16	Extensin-3 OS=Arabidopsis thaliana GN=EXT3 PE=2 SV=3	Cucsa.319430.1	Heavy metal transport/detoxification superfamily protein	#N/A	#N/A	#N/A	#N/A	#N/A	Cp4.1LG06g07580.1	#N/A	35.2	no hits	3
CUCPE_TC17960	1.09098	0.321976	2.56136	0.000283692	-2.15189	0.128721	AT3G06470.1	GNS1/SUR4 membrane protein family	Q54TC9	Elongation of fatty acids protein sre1 OS=Dictyostelium discoideum GN=sre1 PE=2 SV=1	Cucsa.184740.1	GNS1/SUR4 membrane protein family	GO:0016021	integral component of membrane	CC	IPR002076	GNS1/SUR4 family	Cp4.1LG15g02690.1	elongation of fatty acids 3-like	35.1	Elongation of fatty acids protein 3-like OS=Arabidopsis thaliana (sp|q9syy4|elo3l_arath : 112.0)	3
CUCPE_TC223	1.72018	2.56768e-06	2.56	1.29997e-15	0.144096	0.938598	AT5G56710.1	Ribosomal protein L31e family protein	Q9M573	60S ribosomal protein L31 OS=Perilla frutescens GN=RPL31 PE=2 SV=1	Cucsa.288560.2	Ribosomal protein L31e family protein	GO:0005840;GO:0042254;GO:0006412;GO:0003735	ribosome;ribosome biogenesis;translation;structural constituent of ribosome	CC;BP;BP;MF	IPR020052;IPR000054;IPR023621	Ribosomal protein L31e signature;Ribosomal protein L31e;undef	Cp4.1LG00g07460.1	#N/A	17.1.2.1.32	component RPL31 of LSU proteome component	3
CUCPE_L8960_T_3	2.78259	0.00211867	2.55907	0.000255019	-0.88358	0.764862	AT2G39540.1	Gibberellin-regulated family protein	Q948Z4	Snakin-1 OS=Solanum tuberosum GN=SN1 PE=1 SV=1	Cucsa.219320.1	Gibberellin-regulated family protein	GO:0009744;GO:0080167;GO:0009749;GO:0009750;GO:0009740	response to sucrose;response to karrikin;response to glucose;response to fructose;gibberellic acid mediated signaling pathway	BP;BP;BP;BP;BP	#N/A	#N/A	Cp4.1LG04g07650.1	#N/A	11.10.2.1.1	GASA precursor polypeptide	1
CUCPE_TC7027	1.67197	0.000469807	2.55876	7.00249e-10	-0.374888	0.790947	AT5G61170.1	Ribosomal protein S19e family protein	Q9FNP8	40S ribosomal protein S19-3 OS=Arabidopsis thaliana GN=RPS19C PE=2 SV=1	Cucsa.084560.1	Ribosomal protein S19e family protein	GO:0005840;GO:0042254;GO:0006412;GO:0003735	ribosome;ribosome biogenesis;translation;structural constituent of ribosome	CC;BP;BP;MF	IPR018277;IPR011991;IPR001266	Ribosomal protein S19e signature;undef;Ribosomal protein S19e	Cp4.1LG01g22500.1	40S ribosomal S19-3	17.1.3.1.21	component RPS19 of SSU proteome	3
CUCPE_L960_T_4	2.04855	1.20443e-06	2.54701	2.37922e-10	-0.265538	0.829627	AT1G55670.1	photosystem I subunit G	Q9S7N7	Photosystem I reaction center subunit V, chloroplastic OS=Arabidopsis thaliana GN=PSAG PE=2 SV=1	Cucsa.042230.1	photosystem I subunit G	GO:0009773;GO:0009780;GO:0042550;GO:0030093;GO:0016168;GO:0009941;GO:0050821	photosynthetic electron transport in photosystem I;photosynthetic NADP+ reduction;photosystem I stabilization;chloroplast photosystem I;chlorophyll binding;chloroplast envelope;protein stabilization	BP;BP;BP;CC;MF;CC;BP	IPR023618;IPR000549	undef;Photosystem I psaG and psaK proteins signature	Cp4.1LG14g07740.1	photosystem I reaction center subunit chloroplastic	1.1.4.2.7	component PsaG of PS-I complex	3
CUCPE_TC238	1.37208	0.0362843	2.54028	6.87127e-10	0.443736	0.837985	AT5G62890.3	Xanthine/uracil permease family protein	Q27GI3	Nucleobase-ascorbate transporter 6 OS=Arabidopsis thaliana GN=NAT6 PE=2 SV=2	Cucsa.197120.5	Xanthine/uracil permease family protein	GO:0055085;GO:0005783;GO:0009506;GO:0005773;GO:0005618;GO:0016021;GO:0005886;GO:0022857	transmembrane transport;endoplasmic reticulum;plasmodesma;vacuole;cell wall;integral component of membrane;plasma membrane;transmembrane transporter activity	BP;CC;CC;CC;CC;CC;CC;MF	IPR006043	Permease family	Cp4.1LG18g08290.1	nucleobase-ascorbate transporter 6	24.2.3.3.2	solute transporter (NAT)	3
CUCPE_L2270_T_1	1.66647	0.00525067	2.53726	8.56911e-08	-0.141273	0.968508	AT2G36460.1	Aldolase superfamily protein	P17784	Fructose-bisphosphate aldolase cytoplasmic isozyme OS=Oryza sativa subsp. japonica GN=FBA PE=1 SV=2	Cucsa.083140.1	Aldolase superfamily protein	GO:0006094;GO:0006000;GO:0004332;GO:0006096;GO:0006020;GO:0006013;GO:0006098;GO:0015976	gluconeogenesis;fructose metabolic process;fructose-bisphosphate aldolase activity;glycolytic process;inositol metabolic process;mannose metabolic process;pentose-phosphate shunt;carbon utilization	BP;BP;MF;BP;BP;BP;BP;BP	IPR000741;IPR029768;IPR013785	Fructose-bisphosphate aldolase class-I;Fructose-bisphosphate aldolase class-I active site;undef	Cp4.1LG19g03600.1	fructose-bisphosphate aldolase cytoplasmic isozyme	2.1.1.2; 3.1.2.2	aldolase; cytosolic fructose-bisphosphate aldolase	3
CUCPE_TC1380	2.08766	0.0353095	2.53077	0.00186446	1.54196	0.308562	AT1G74710.2	ADC synthase superfamily protein	Q9S7H8	Isochorismate synthase 1, chloroplastic OS=Arabidopsis thaliana GN=ICS1 PE=1 SV=2	Cucsa.197540.8	isochorismate synthase 2	GO:0006744;GO:0008909;GO:0019290	ubiquinone biosynthetic process;isochorismate synthase activity;siderophore biosynthetic process	BP;MF;BP	IPR015890;IPR005801	chorismate binding enzyme;undef	Cp4.1LG04g15070.1	#N/A	7.13.1; 11.8.1.1	isochorismate synthase; isochorismate synthase	3
CUCPE_L395_T_22	2.11326	0.0263625	2.52226	0.00246224	0.244565	0.955155	AT5G09590.1	mitochondrial HSO70 2	Q01899	Heat shock 70 kDa protein, mitochondrial OS=Phaseolus vulgaris PE=1 SV=1	Cucsa.331940.1	mitochondrial HSO70 2	GO:0006457;GO:0032440;GO:0005524;GO:0051082;GO:0005739;GO:0055114	protein folding;2-alkenal reductase [NAD(P)] activity;ATP binding;unfolded protein binding;mitochondrion;oxidation-reduction process	BP;MF;MF;MF;CC;BP	IPR029047;IPR018181;IPR012725;IPR013126;IPR029048	undef;Heat shock hsp70 proteins family signature 2;Chaperone protein DnaK [dnaK];70kDa heat shock protein signature;undef	Cp4.1LG14g04740.1	heat shock 70 kDa mitochondrial	7.11.2.2.5; 19.1.3.1	chaperone HSCA of mitochondrial ISC system transfer phase; chaperone (mtHsc70)	3
CUCPE_L540_T_7	2.03008	1.88152e-06	2.5149	5.11378e-11	-0.919735	0.529851	AT4G08685.1	Pollen Ole e 1 allergen and extensin family protein	Q9LX15	Protein DOWNSTREAM OF FLC OS=Arabidopsis thaliana GN=DFC PE=2 SV=1	Cucsa.154560.1	Pollen Ole e 1 allergen and extensin family protein	GO:0005615	extracellular space	CC	#N/A	#N/A	Cp4.1LG11g04260.1	pollen-specific C13	35.2	no hits	3
CUCPE_L556_T_3	1.45345	0.00240875	2.51243	7.25802e-10	-0.351603	0.800572	AT1G56045.1	Ribosomal protein L41 family	#N/A	#N/A	#N/A	#N/A	GO:0005840;GO:0042254;GO:0006412;GO:0003735	ribosome;ribosome biogenesis;translation;structural constituent of ribosome	CC;BP;BP;MF	#N/A	#N/A	#N/A	#N/A	17.1.2.1.44	component RPL41 of LSU proteome component	3
CUCPE_L23657_T_1	1.40294	0.0209736	2.509	7.63366e-07	0.173449	0.959807	AT5G08040.1	mitochondrial import receptor subunit TOM5 homolog	Q9SD80	Mitochondrial import receptor subunit TOM5 homolog OS=Arabidopsis thaliana GN=TOM5 PE=1 SV=3	#N/A	#N/A	GO:0009536;GO:0005739	plastid;mitochondrion	CC;CC	#N/A	#N/A	Cp4.1LG20g00820.1	mitochondrial import receptor subunit TOM5 homolog	23.2.1.1	component Tom5 of outer mitochondrion membrane TOM translocation system	3
CUCPE_L1863_T_1	2.16566	1.23046e-07	2.50865	4.64435e-15	0.249893	0.88898	AT4G11220.1	VIRB2-interacting protein 2	Q9SUT9	Reticulon-like protein B2 OS=Arabidopsis thaliana GN=RTNLB2 PE=1 SV=1	Cucsa.303630.1	VIRB2-interacting protein 2	GO:0071782;GO:0071458;GO:0005634;GO:0010286;GO:0005794;GO:0005886;GO:0071786	endoplasmic reticulum tubular network;integral component of cytoplasmic side of endoplasmic reticulum membrane;nucleus;heat acclimation;Golgi apparatus;plasma membrane;endoplasmic reticulum tubular network organization	CC;CC;CC;BP;CC;CC;BP	IPR003388	Reticulon	Cp4.1LG05g03050.1	reticulon B2	13.7.2.1	ER-associated protein (Reticulon)	3
CUCPE_L18858_T_1	1.56933	3.29541e-06	2.50499	6.45344e-16	-0.382568	0.725861	AT1G74970.1	ribosomal protein S9	Q9XJ27	30S ribosomal protein S9, chloroplastic OS=Arabidopsis thaliana GN=RPS9 PE=2 SV=1	#N/A	#N/A	GO:0016020;GO:0000462;GO:0044822;GO:0000312;GO:0006412;GO:0009941;GO:0022627;GO:0003735;GO:0009570	membrane;maturation of SSU-rRNA from tricistronic rRNA transcript (SSU-rRNA, 5.8S rRNA, LSU-rRNA);poly(A) RNA binding;plastid small ribosomal subunit;translation;chloroplast envelope;cytosolic small ribosomal subunit;structural constituent of ribosome;chloroplast stroma	CC;BP;MF;CC;BP;CC;CC;MF;CC	IPR020574;IPR014721;IPR020568;IPR023035;IPR000754	Ribosomal protein S9 signature;undef;undef;30S ribosomal protein S9 [rpsI];Ribosomal protein S9/S16	Cp4.1LG02g07370.1	30S ribosomal chloroplastic	17.7.2.2.9	component psRPS9 of small ribosomal subunit proteome	3
CUCPE_L5462_T_7	1.45862	0.0645484	2.50384	1.20897e-05	-0.183472	0.955157	AT3G13580.3	Ribosomal protein L30/L7 family protein	Q9LHP1	60S ribosomal protein L7-4 OS=Arabidopsis thaliana GN=RPL7D PE=2 SV=1	Cucsa.149550.2	Ribosomal protein L30/L7 family protein	GO:0005840	ribosome	CC	IPR016082;IPR024094;IPR012988;IPR005998	undef;undef;Ribosomal L30 N-terminal domain;uL30_euk: 60S ribosomal protein uL30	Cp4.1LG03g14990.1	60S ribosomal L7-4	17.1.2.1.5	component RPL7 of LSU proteome component	3
CUCPE_TC421	-0.185834	0.928219	2.4982	0.00252927	-0.4341	0.85046	AT1G64720.1	Polyketide cyclase/dehydrase and lipid transport superfamily protein	#N/A	#N/A	Cucsa.106710.3	Polyketide cyclase/dehydrase and lipid transport superfamily protein	GO:0008289	lipid binding	MF	#N/A	#N/A	Cp4.1LG14g02150.1	Phosphatidylcholine transfer	35.2	no hits	3
CUCPE_L14332_T_1	6.73037	1.00523e-07	2.49756	0.000130875	2.54717	0.0180538	AT1G74630.1	Tetratricopeptide repeat (TPR)-like superfamily protein	Q9CA54	Pentatricopeptide repeat-containing protein At1g74630 OS=Arabidopsis thaliana GN=PCMP-H71 PE=2 SV=1	#N/A	#N/A	#N/A	#N/A	#N/A	#N/A	#N/A	Cp4.1LG20g00350.1	pentatricopeptide repeat-containing At1g74630	35.1	Pentatricopeptide repeat-containing protein At1g74630 OS=Arabidopsis thaliana (sp|q9ca54|pp122_arath : 97.8)	2
CUCPE_TC9452	0.0087722	0.996956	2.49652	0.00183202	-0.826044	0.645656	AT4G21960.1	Peroxidase superfamily protein	Q9SB81	Peroxidase 42 OS=Arabidopsis thaliana GN=PER42 PE=1 SV=2	Cucsa.085830.1	Peroxidase superfamily protein	GO:0006833;GO:0055114;GO:0030003;GO:0006804;GO:0005623;GO:0005576;GO:0009651;GO:0020037;GO:0019761;GO:0009750;GO:0006979;GO:0046872;GO:0004601;GO:0019344;GO:0042744;GO:0070838	water transport;oxidation-reduction process;cellular cation homeostasis;obsolete peroxidase reaction;cell;extracellular region;response to salt stress;heme binding;glucosinolate biosynthetic process;response to fructose;response to oxidative stress;metal ion binding;peroxidase activity;cysteine biosynthetic process;hydrogen peroxide catabolic process;divalent metal ion transport	BP;BP;BP;BP;CC;CC;BP;MF;BP;BP;BP;MF;MF;BP;BP;BP	IPR002016;IPR010255;IPR000823	Peroxidase;undef;Plant peroxidase signature	Cp4.1LG20g03530.1	peroxidase 42	35.1	Peroxidase 42 OS=Arabidopsis thaliana (sp|q9sb81|per42_arath : 279.0)	3
CUCPE_TC10391	1.52957	0.00457462	2.49408	1.01008e-08	-0.192733	0.929746	AT5G57290.1	60S acidic ribosomal protein family	P56724	60S acidic ribosomal protein P3 OS=Oryza sativa subsp. japonica GN=Os06g0701400 PE=3 SV=3	Cucsa.089140.1	60S acidic ribosomal protein family	GO:0042254;GO:0005634;GO:0006414;GO:0003735;GO:0022626	ribosome biogenesis;nucleus;translational elongation;structural constituent of ribosome;cytosolic ribosome	BP;CC;BP;MF;CC	#N/A	#N/A	Cp4.1LG07g07410.1	60S acidic ribosomal P3-2	17.1.2.1.48	component RPP3 of LSU proteome component	3
CUCPE_TC22331	1.53755	0.0021187	2.49174	1.03896e-09	-0.338544	0.851	AT1G70600.1	Ribosomal protein L18e/L15 superfamily protein	P49637	60S ribosomal protein L27a-3 OS=Arabidopsis thaliana GN=RPL27AC PE=2 SV=2	Cucsa.286430.1	Ribosomal protein L18e/L15 superfamily protein	GO:0042254;GO:0015934;GO:0006412;GO:0003735	ribosome biogenesis;large ribosomal subunit;translation;structural constituent of ribosome	BP;CC;BP;MF	IPR030878;IPR001196;IPR021131	50S ribosomal protein L15 [rplO];Ribosomal protein L15 signature;undef	Cp4.1LG09g05190.1	60S ribosomal L27a-3	17.1.2.1.28	component RPL27a of LSU proteome component	3
CUCPE_TC6405	2.53043	0.0113024	2.48819	0.00360607	-1.43908	0.516533	AT5G04700.1	Ankyrin repeat family protein	Q9ET47	Espin OS=Mus musculus GN=Espn PE=1 SV=2	Cucsa.332610.1	Ankyrin repeat family protein	GO:0016020;GO:0044464	membrane;cell part	CC;CC	IPR026961;IPR020683;IPR002110	Domain of unknown function;undef;Ankyrin repeat profile	Cp4.1LG02g09650.1	#N/A	35.2	no hits	1
CUCPE_L1215_T_1	1.43916	0.0743353	2.48743	3.12631e-05	-0.36415	0.886035	AT1G15250.1	Zinc-binding ribosomal protein family protein	Q8LFH7	60S ribosomal protein L37-1 OS=Arabidopsis thaliana GN=RPL37A PE=3 SV=1	Cucsa.359150.2	Zinc-binding ribosomal protein family protein	GO:0005840;GO:0042254;GO:0046872;GO:0006412;GO:0003735;GO:0019843	ribosome;ribosome biogenesis;metal ion binding;translation;structural constituent of ribosome;rRNA binding	CC;BP;MF;BP;MF;MF	#N/A	#N/A	Cp4.1LG17g05550.1	60S ribosomal L37-3	17.1.2.1.39	component RPL37 of LSU proteome component	3
CUCPE_L2377_T_3	2.22181	0.0013211	2.48556	5.47468e-06	-0.14644	0.967457	AT5G46800.1	Mitochondrial substrate carrier family protein	Q93XM7	Mitochondrial carnitine/acylcarnitine carrier-like protein OS=Arabidopsis thaliana GN=BOU PE=2 SV=1	Cucsa.321810.4	Mitochondrial substrate carrier family protein	GO:0016021;GO:0005739;GO:0006839;GO:0009507	integral component of membrane;mitochondrion;mitochondrial transport;chloroplast	CC;CC;BP;CC	IPR018108;IPR023395	Solute carrier (Solcar) repeat profile;undef	Cp4.1LG14g09570.1	mitochondrial carnitine acylcarnitine carrier	24.2.13	solute transporter (MTCC)	3
CUCPE_TC20877	1.57488	0.0273505	2.48415	3.38811e-06	0.0453705	0.987435	AT4G16830.1	Hyaluronan / mRNA binding family	Q9CY58	Plasminogen activator inhibitor 1 RNA-binding protein OS=Mus musculus GN=Serbp1 PE=1 SV=2	Cucsa.313920.1	Hyaluronan / mRNA binding family	GO:0005634;GO:0005829;GO:0009735;GO:0005777;GO:0005886	nucleus;cytosol;response to cytokinin;peroxisome;plasma membrane	CC;CC;BP;CC;CC	IPR019084;IPR006861	Stm1;Hyaluronan / mRNA binding family	Cp4.1LG00g05880.1	#N/A	35.1	RGG repeats nuclear RNA binding protein A (Fragment) OS=Nicotiana tabacum (sp|q9sq56|rgga_tobac : 181.0)	3
CUCPE_TC17091	1.18125	0.13729	2.48194	0.000101498	-1.62274	0.086798	AT2G36885.1	unknown protein\x3b FUNCTIONS IN\x3a molecular_function unknown\x3b LOCATED IN\x3a chloroplast\x3b EXPRESSED IN\x3a 22 plant structures\x3b EXPRESSED DURING\x3a 13 growth stages\x3b Has 172 Blast hits to 172 proteins in 58 species\x3a Archae - 0\x3b Bacteria - 116\x3b Metazoa - 0\x3b Fun /.../\x3b Plants - 32\x3b Viruses - 0\x3b Other Eukaryotes - 24 (source\x3a NCBI BLink).	#N/A	#N/A	#N/A	#N/A	GO:0005840;GO:0006446;GO:0003743;GO:0022904;GO:0005886	ribosome;regulation of translational initiation;translation initiation factor activity;respiratory electron transport chain;plasma membrane	CC;BP;MF;BP;CC	IPR025067;IPR016174	Protein of unknown function (DUF4079);undef	#N/A	#N/A	35.2	no hits	3
CUCPE_L130_T_16	1.86464	5.36128e-09	2.48073	2.93195e-17	-0.416896	0.592415	AT4G38970.1	fructose-bisphosphate aldolase 2	Q40677	Fructose-bisphosphate aldolase, chloroplastic OS=Oryza sativa subsp. japonica GN=Os11g0171300 PE=1 SV=2	Cucsa.109120.1	fructose-bisphosphate aldolase 2	GO:0006094;GO:0006000;GO:0004332;GO:0006096;GO:0006020;GO:0006013;GO:0006098;GO:0015976	gluconeogenesis;fructose metabolic process;fructose-bisphosphate aldolase activity;glycolytic process;inositol metabolic process;mannose metabolic process;pentose-phosphate shunt;carbon utilization	BP;BP;MF;BP;BP;BP;BP;BP	IPR000741;IPR013785;IPR029768	Fructose-bisphosphate aldolase class-I;undef;Fructose-bisphosphate aldolase class-I active site	Cp4.1LG16g02770.1	fructose-bisphosphate aldolase chloroplastic	1.2.5; 3.12.2	fructose 1,6-bisphosphate aldolase; fructose-1,6-bisphosphate aldolase	3
CUCPE_L12332_T_10	1.36862	0.126314	2.47997	0.000501516	-0.0858587	0.984387	AT5G58710.1	rotamase CYP 7	Q9SP02	Peptidyl-prolyl cis-trans isomerase CYP20-1 OS=Arabidopsis thaliana GN=CYP20-1 PE=1 SV=1	#N/A	#N/A	GO:0006457;GO:0003755;GO:0000413	protein folding;peptidyl-prolyl cis-trans isomerase activity;protein peptidyl-prolyl isomerization	BP;MF;BP	IPR029000;IPR024936;IPR002130;IPR020892	undef;undef;Cyclophilin-type peptidyl-prolyl cis-trans isomerase domain profile;Cyclophilin-type peptidyl-prolyl cis-trans isomerase signature	Cp4.1LG16g06680.1	peptidyl-prolyl cis-trans isomerase CYP20-1	18.12.1	protein folding catalyst	3
CUCPE_TC9558	1.68018	0.000123929	2.47925	4.59092e-12	0.180656	0.931105	AT5G60670.1	Ribosomal protein L11 family protein	Q9FF52	60S ribosomal protein L12-3 OS=Arabidopsis thaliana GN=RPL12C PE=2 SV=1	Cucsa.306920.1	Ribosomal protein L11 family protein	GO:0005840;GO:0042254;GO:0006412;GO:0003735	ribosome;ribosome biogenesis;translation;structural constituent of ribosome	CC;BP;BP;MF	IPR020784;IPR000911;IPR020783;IPR020785	undef;50S ribosomal protein L11 [rplK];undef;Ribosomal protein L11 signature	Cp4.1LG03g01880.1	60S ribosomal L12	17.1.2.1.12	component RPL12 of LSU proteome component	3
CUCPE_TC16970	1.2938	0.375961	2.47369	0.0167516	-2.15765	0.224434	AT3G20570.1	early nodulin-like protein 9	Q9T076	Early nodulin-like protein 2 OS=Arabidopsis thaliana GN=At4g27520 PE=1 SV=1	Cucsa.071940.1	early nodulin-like protein 9	GO:0009055;GO:0006118	electron carrier activity;obsolete electron transport	MF;BP	IPR003245;IPR008972	Plastocyanin-like domain;undef	Cp4.1LG06g06750.1	early nodulin 2	35.1	Early nodulin-like protein 3 OS=Arabidopsis thaliana (sp|q8lc95|enl3_arath : 107.0)	3
CUCPE_TC18555	1.57084	0.0013211	2.47306	5.20307e-09	-0.274166	0.879371	AT3G52960.1	Thioredoxin superfamily protein	Q949U7	Peroxiredoxin-2E, chloroplastic OS=Arabidopsis thaliana GN=PRXIIE PE=1 SV=2	Cucsa.378610.1	Thioredoxin superfamily protein	GO:0055114;GO:0009579;GO:0051920;GO:0006804;GO:0006979;GO:0009505;GO:0004601;GO:0009941;GO:0009570	oxidation-reduction process;thylakoid;peroxiredoxin activity;obsolete peroxidase reaction;response to oxidative stress;plant-type cell wall;peroxidase activity;chloroplast envelope;chloroplast stroma	BP;CC;MF;BP;BP;CC;MF;CC;CC	#N/A	#N/A	Cp4.1LG08g10470.1	peroxiredoxin-2E- chloroplastic	10.4.3.2	type-2 peroxiredoxin (PrxII)	3
CUCPE_L7034_T_4	1.02389	0.471825	2.4701	0.0127313	-3.78144	0.0249547	AT2G36650.1	unknown protein\x3b Has 35333 Blast hits to 34131 proteins in 2444 species\x3a Archae - 798\x3b Bacteria - 22429\x3b Metazoa - 974\x3b Fungi - 991\x3b Plants - 531\x3b Viruses - 0\x3b Other Eukaryotes - 9610 (source\x3a NCBI BLink).	Q8N9W4	Golgin subfamily A member 6-like protein 2 OS=Homo sapiens GN=GOLGA6L2 PE=2 SV=2	#N/A	#N/A	GO:0044267;GO:0003824;GO:0005488	cellular protein metabolic process;catalytic activity;binding	BP;MF;MF	#N/A	#N/A	Cp4.1LG08g10560.1	chloroplastic	35.2	no hits	3
CUCPE_TC2531	1.33382	0.357941	2.46962	0.0118425	-0.883908	0.794831	AT5G51750.1	subtilase 1.3	O65351	Subtilisin-like protease OS=Arabidopsis thaliana GN=ARA12 PE=1 SV=1	Cucsa.251250.1	subtilase 1.3	GO:0004252;GO:0008356;GO:0006508	serine-type endopeptidase activity;asymmetric cell division;proteolysis	MF;BP;BP	IPR003137;IPR015500;IPR000209;IPR010259	PA domain;Subtilisin serine protease family (S8) signature;undef;Peptidase inhibitor I9	Cp4.1LG09g01230.1	subtilisin-like protease	19.4.2.1.1	protease (SBT1)	3
CUCPE_TC3247	2.43798	0.0145043	2.46668	0.009217	-0.1108	0.9832	AT3G01120.1	Pyridoxal phosphate (PLP)-dependent transferases superfamily protein	P55217	Cystathionine gamma-synthase 1, chloroplastic OS=Arabidopsis thaliana GN=CGS1 PE=1 SV=3	Cucsa.338600.1	Pyridoxal phosphate (PLP)-dependent transferases superfamily protein	GO:0006534;GO:0006730;GO:0001887;GO:0030170;GO:0009086;GO:0003962;GO:0009570	cysteine metabolic process;one-carbon metabolic process;selenium compound metabolic process;pyridoxal phosphate binding;methionine biosynthetic process;cystathionine gamma-synthase activity;chloroplast stroma	BP;BP;BP;MF;BP;MF;CC	IPR000277;IPR015424;IPR015421;IPR015422	Cys/Met metabolism PLP-dependent enzyme;undef;undef;undef	Cp4.1LG00g00680.1	#N/A	4.1.2.2.6.1.1	cystathionine gamma-synthase	3
CUCPE_TC3791	0.798355	0.540648	2.46171	0.0144934	-0.24867	0.932714	AT2G31040.1	ATP synthase protein I -related	P08443	ATP synthase protein I OS=Synechococcus sp. (strain ATCC 27144 / PCC 6301 / SAUG 1402/1) GN=atpI PE=3 SV=1	Cucsa.260990.1	ATP synthase protein I -related	GO:0019252;GO:0000023;GO:0033614;GO:0009534;GO:0043085	starch biosynthetic process;maltose metabolic process;chloroplast proton-transporting ATP synthase complex assembly;chloroplast thylakoid;positive regulation of catalytic activity	BP;BP;BP;CC;BP	#N/A	#N/A	Cp4.1LG05g15140.1	ATP synthase I	1.1.9.3.1	CGL160 factor involved in ATP synthase complex assembly	3
CUCPE_TC10273	1.63042	0.000822034	2.45881	4.46313e-10	-0.863764	0.492335	AT1G74270.1	Ribosomal protein L35Ae family protein	Q9C912	60S ribosomal protein L35a-3 OS=Arabidopsis thaliana GN=RPL35AC PE=3 SV=1	Cucsa.164670.3	Ribosomal protein L35Ae family protein	GO:0005840;GO:0042254;GO:0006412;GO:0003735	ribosome;ribosome biogenesis;translation;structural constituent of ribosome	CC;BP;BP;MF	IPR018266;IPR001780;IPR009000	Ribosomal protein L35Ae signature;RIBOSOMAL L35A 60S RIBONUCLEOPROTEIN L35A L35AE 50S RNA-BINDING TRNA-BINDING SEQUENCE;undef	Cp4.1LG01g11100.1	60S ribosomal L35a-1	17.1.2.1.36	component RPL35a of LSU proteome component	3
CUCPE_TC11333	1.4489	0.00344356	2.45772	4.17959e-07	-0.817348	0.617253	AT3G15520.1	Cyclophilin-like peptidyl-prolyl cis-trans isomerase family protein	P82869	Peptidyl-prolyl cis-trans isomerase CYP37, chloroplastic OS=Arabidopsis thaliana GN=CYP37 PE=1 SV=3	Cucsa.074580.1	Cyclophilin-like peptidyl-prolyl cis-trans isomerase family protein	GO:0006457;GO:0003755;GO:0031977;GO:0009535;GO:0000413	protein folding;peptidyl-prolyl cis-trans isomerase activity;thylakoid lumen;chloroplast thylakoid membrane;protein peptidyl-prolyl isomerization	BP;MF;CC;CC;BP	IPR029000;IPR002130	undef;Cyclophilin type peptidyl-prolyl cis-trans isomerase/CLD	Cp4.1LG14g00320.1	peptidyl-prolyl cis-trans isomerase chloroplastic isoform X1	18.12.1	protein folding catalyst	3
CUCPE_TC12683	1.91903	1.23046e-07	2.45628	6.73334e-13	0.0913577	0.959807	AT5G64080.1	Bifunctional inhibitor/lipid-transfer protein/seed storage 2S albumin superfamily protein	Q8VYI9	Non-specific lipid-transfer protein-like protein At5g64080 OS=Arabidopsis thaliana GN=At5g64080 PE=1 SV=1	Cucsa.217810.1	Bifunctional inhibitor/lipid-transfer protein/seed storage 2S albumin superfamily protein	GO:0008289;GO:0006869;GO:0046658	lipid binding;lipid transport;anchored component of plasma membrane	MF;BP;CC	IPR016140;IPR000528	undef;Plant phospholipid transfer protein signature	Cp4.1LG15g02290.1	non-specific lipid-transfer At5g64080	21.4.1.1.4	xylogen-type arabinogalactan protein	3
CUCPE_L96_T_2	1.71189	4.37017e-06	2.45492	1.38847e-12	-1.01796	0.179536	AT5G51720.1	2 iron, 2 sulfur cluster binding	Q9FLI7	CDGSH iron-sulfur domain-containing protein NEET OS=Arabidopsis thaliana GN=NEET PE=1 SV=1	Cucsa.115610.1	2 iron, 2 sulfur cluster binding	GO:0051537;GO:0010150;GO:0072593;GO:0016556;GO:0046872;GO:0006098;GO:0055072;GO:0005739;GO:0009570	2 iron, 2 sulfur cluster binding;leaf senescence;reactive oxygen species metabolic process;mRNA modification;metal ion binding;pentose-phosphate shunt;iron ion homeostasis;mitochondrion;chloroplast stroma	MF;BP;BP;BP;MF;BP;BP;CC;CC	#N/A	#N/A	#N/A	#N/A	35.2	no hits	3
CUCPE_TC220	1.87266	5.90992e-05	2.45387	8.11671e-11	0.117431	0.959807	AT5G39850.1	Ribosomal protein S4	Q9FLF0	40S ribosomal protein S9-2 OS=Arabidopsis thaliana GN=RPS9C PE=2 SV=1	Cucsa.285190.1	Ribosomal protein S4	GO:0042254;GO:0006412;GO:0003735;GO:0015935;GO:0019843	ribosome biogenesis;translation;structural constituent of ribosome;small ribosomal subunit;rRNA binding	BP;BP;MF;CC;MF	IPR005710;IPR002942;IPR018079;IPR001912	uS4_arch: ribosomal protein uS4;S4 RNA-binding domain;Ribosomal protein S4 signature;Ribosomal protein S4/S9 N-terminal domain	Cp4.1LG06g09830.1	40S ribosomal S9-2	17.1.3.1.10	component RPS9 of SSU proteome	3
CUCPE_TC12961	0.753582	0.473033	2.45238	0.000310518	-2.12188	0.0374603	AT1G14730.1	Cytochrome b561/ferric reductase transmembrane protein family	Q67ZF6	Probable transmembrane ascorbate ferrireductase 3 OS=Arabidopsis thaliana GN=CYB561C PE=2 SV=1	Cucsa.011990.1	Cytochrome b561/ferric reductase transmembrane protein family	GO:0016021;GO:0055114	integral component of membrane;oxidation-reduction process	CC;BP	IPR004877;IPR006593	Eukaryotic cytochrome b561;Cytochrome b-561 / ferric reductase transmembrane domain	Cp4.1LG00g04930.1	#N/A	35.1	Probable transmembrane ascorbate ferrireductase 3 OS=Arabidopsis thaliana (sp|q67zf6|acfr3_arath : 218.0)	3
CUCPE_TC249	2.28933	7.25877e-06	2.44852	4.02606e-07	-0.783669	0.362609	AT5G54190.1	protochlorophyllide oxidoreductase A	Q41249	Protochlorophyllide reductase, chloroplastic OS=Cucumis sativus GN=PORA PE=2 SV=1	Cucsa.123300.1	protochlorophyllide oxidoreductase A	GO:0055114;GO:0016630;GO:0019685;GO:0015995;GO:0009507	oxidation-reduction process;protochlorophyllide reductase activity;photosynthesis, dark reaction;chlorophyll biosynthetic process;chloroplast	BP;MF;BP;BP;CC	IPR016040;IPR005979;IPR002347;IPR002198	undef;LPOR: light-dependent protochlorophyllide reductase;Glucose/ribitol dehydrogenase family signature;short chain dehydrogenase	Cp4.1LG02g01580.1	Protochlorophyllide chloroplastic	7.12.6.5.1	light-dependent protochlorophyllide oxidoreductase	3
CUCPE_L12439_T_12	1.13458	0.260942	2.44843	0.000409367	-0.7503	0.715466	AT1G62780.1	unknown protein\x3b FUNCTIONS IN\x3a molecular_function unknown\x3b INVOLVED IN\x3a biological_process unknown\x3b LOCATED IN\x3a chloroplast, chloroplast stroma\x3b EXPRESSED IN\x3a 22 plant structures\x3b EXPRESSED DURING\x3a 14 growth stages\x3b Has 94 Blast hits to 94 proteins /.../species\x3a Archae - 6\x3b Bacteria - 10\x3b Metazoa - 21\x3b Fungi - 2\x3b Plants - 48\x3b Viruses - 0\x3b Othe…	#N/A	#N/A	#N/A	#N/A	GO:0019252;GO:0006098;GO:0000023;GO:0009902;GO:0034660;GO:0019288;GO:0010027;GO:0009570	starch biosynthetic process;pentose-phosphate shunt;maltose metabolic process;chloroplast relocation;ncRNA metabolic process;isopentenyl diphosphate biosynthetic process, methylerythritol 4-phosphate pathway;thylakoid membrane organization;chloroplast stroma	BP;BP;BP;BP;BP;BP;BP;CC	#N/A	#N/A	Cp4.1LG05g02720.1	PREDICTED: uncharacterized protein LOC103482648	35.2	no hits	3
CUCPE_TC22434	1.26932	0.252143	2.445	0.00325157	-2.44799	0.0357503	AT2G46630.1	unknown protein\x3b LOCATED IN\x3a chloroplast\x3b EXPRESSED IN\x3a 22 plant structures\x3b EXPRESSED DURING\x3a 13 growth stages\x3b Has 110095 Blast hits to 59224 proteins in 2216 species\x3a Archae - 177\x3b Bacteria - 15429\x3b Metazoa - 38345\x3b Fungi - 18843\x3b Plants - 13341\x3b /.../es - 3084\x3b Other Eukaryotes - 20876 (source\x3a NCBI BLink).	Q9LK03	Proline-rich receptor-like protein kinase PERK2 OS=Arabidopsis thaliana GN=PERK2 PE=2 SV=3	#N/A	#N/A	#N/A	#N/A	#N/A	#N/A	#N/A	Cp4.1LG08g00670.1	#N/A	35.2	no hits	3
CUCPE_L793_T_1	1.32671	0.00373334	2.44439	3.90084e-10	-0.594736	0.500047	AT3G04840.1	Ribosomal protein S3Ae	Q8GTE3	40S ribosomal protein S3a OS=Cicer arietinum PE=2 SV=1	Cucsa.168250.1	Ribosomal protein S3Ae	GO:0042254;GO:0006412;GO:0003735;GO:0022627	ribosome biogenesis;translation;structural constituent of ribosome;cytosolic small ribosomal subunit	BP;BP;MF;CC	IPR001593;IPR018281;IPR027500	Ribosomal S3Ae family;Ribosomal protein S3Ae signature;40S ribosomal protein S1 [RPS3A]	Cp4.1LG12g01740.1	40S ribosomal S3a	17.1.3.1.4	component RPS3a of SSU proteome	3
CUCPE_L20747_T_1	1.72497	0.0141478	2.44429	5.7907e-05	-1.00031	0.445052	AT2G42820.1	HVA22-like protein F	Q682H0	HVA22-like protein f OS=Arabidopsis thaliana GN=HVA22F PE=2 SV=1	#N/A	#N/A	GO:0016020	membrane	CC	#N/A	#N/A	Cp4.1LG04g02330.1	HVA22 f	35.2	no hits	3
CUCPE_L24420_T_1	1.63827	5.58483e-07	2.44265	6.62822e-14	-0.310435	0.851	AT4G21105.1	cytochrome-c oxidases\x3belectron carriers	#N/A	#N/A	#N/A	#N/A	GO:1902600;GO:0045277;GO:0006123;GO:0004129;GO:0005746	hydrogen ion transmembrane transport;respiratory chain complex IV;mitochondrial electron transport, cytochrome c to oxygen;cytochrome-c oxidase activity;mitochondrial respiratory chain	BP;CC;BP;MF;CC	#N/A	#N/A	Cp4.1LG05g04290.1	PREDICTED: uncharacterized protein LOC103497961	35.2	no hits	3
CUCPE_L5912_T_4	1.70445	1.00523e-07	2.44206	1.47338e-15	-0.798416	0.264983	AT1G29070.1	Ribosomal protein L34	P82244	50S ribosomal protein L34, chloroplastic OS=Spinacia oleracea GN=RPL34 PE=1 SV=1	Cucsa.046900.2	Ribosomal protein L34	GO:0005840;GO:0042254;GO:0006412;GO:0003735	ribosome;ribosome biogenesis;translation;structural constituent of ribosome	CC;BP;BP;MF	#N/A	#N/A	Cp4.1LG19g06770.1	50S ribosomal chloroplastic	17.7.2.1.29	component psRPL34 of large ribosomal subunit proteome	3
CUCPE_L6110_T_1	1.22534	0.0139101	2.44106	7.21363e-10	-0.596197	0.652852	AT5G14910.1	Heavy metal transport/detoxification superfamily protein	#N/A	#N/A	Cucsa.339420.1	Heavy metal transport/detoxification superfamily protein	GO:0046872;GO:0044434;GO:0030001	metal ion binding;chloroplast part;metal ion transport	MF;CC;BP	#N/A	#N/A	Cp4.1LG04g05200.1	#N/A	17.7.2.3.3	ribosome biogenesis factor (CRASS)	3
CUCPE_TC17696	0.741866	0.658951	2.43842	0.000711351	-0.301944	0.922232	AT3G51240.1	flavanone 3-hydroxylase	Q07353	Naringenin,2-oxoglutarate 3-dioxygenase (Fragment) OS=Petunia hybrida GN=AN3 PE=1 SV=1	Cucsa.322620.1	flavanone 3-hydroxylase	GO:0046872;GO:0009813;GO:0055114;GO:0010224;GO:0031418;GO:0045486	metal ion binding;flavonoid biosynthetic process;oxidation-reduction process;response to UV-B;L-ascorbic acid binding;naringenin 3-dioxygenase activity	MF;BP;BP;BP;MF;MF	IPR005123;IPR027443;IPR026992	2OG-Fe(II) oxygenase superfamily;undef;non-haem dioxygenase in morphine synthesis N-terminal	Cp4.1LG08g09200.1	naringenin,2-oxoglutarate 3-dioxygenase	9.2.2.4.3	flavanone 3-hydroxylase	3
CUCPE_TC3933	1.46558	0.00531368	2.43835	8.47762e-09	-0.144043	0.953091	AT3G46030.1	Histone superfamily protein	O22582	Histone H2B OS=Gossypium hirsutum GN=HIS2B PE=2 SV=3	Cucsa.172280.1	Histone superfamily protein	GO:0003677;GO:0005634;GO:0046982;GO:0009507;GO:0000786	DNA binding;nucleus;protein heterodimerization activity;chloroplast;nucleosome	MF;CC;MF;CC;CC	IPR009072;IPR007125;IPR000558	undef;Core histone H2A/H2B/H3/H4;Histone H2B	Cp4.1LG07g06730.1	core histone H2A H2B H3 H4	12.1.3	histone (H2B)	3
CUCPE_TC17749	1.68754	0.227655	2.42904	0.00456463	0.0222054	0.996064	AT3G10450.1	serine carboxypeptidase-like 7	Q9SQX6	Serine carboxypeptidase-like 7 OS=Arabidopsis thaliana GN=SCPL7 PE=2 SV=1	Cucsa.352940.1	serine carboxypeptidase-like 19	GO:0006508;GO:0004185	proteolysis;serine-type carboxypeptidase activity	BP;MF	IPR029058;IPR001563	undef;Carboxypeptidase C serine protease (S10) family signature	Cp4.1LG06g02200.1	#N/A	19.4.2.2	serine carboxypeptidase	3
CUCPE_TC13244	1.58728	0.0104413	2.42794	2.35535e-06	-0.356164	0.883565	AT3G51140.1	Protein of unknown function (DUF3353)	#N/A	#N/A	Cucsa.106650.1	Protein of unknown function (DUF3353)	GO:0009706	chloroplast inner membrane	CC	IPR021788	Protein of unknown function (DUF3353)	Cp4.1LG14g01850.1	CHAPERONE-LIKE PROTEIN OF chloroplastic-like	7.12.6.5.2	light-dependent protochlorophyllide oxidoreductase chaperone (CPP1)	3
CUCPE_L18848_T_1	1.66273	0.000103856	2.42426	8.36642e-11	-0.161999	0.93026	AT3G04920.1	Ribosomal protein S24e family protein	Q9SS17	40S ribosomal protein S24-1 OS=Arabidopsis thaliana GN=RPS24A PE=2 SV=1	#N/A	#N/A	GO:0005840;GO:0042254;GO:0000166;GO:0006412;GO:0003735	ribosome;ribosome biogenesis;nucleotide binding;translation;structural constituent of ribosome	CC;BP;MF;BP;MF	IPR012678;IPR001976;IPR018098;IPR012677	undef;30S ribosomal protein S24e [rps24e];Ribosomal protein S24e signature;undef	Cp4.1LG04g01770.1	40S ribosomal S24-1	17.1.3.1.25	component RPS24 of SSU proteome	3
CUCPE_TC1710	1.16575	0.0230059	2.42295	3.63271e-09	-0.677565	0.563666	AT1G15250.1	Zinc-binding ribosomal protein family protein	Q8LFH7	60S ribosomal protein L37-1 OS=Arabidopsis thaliana GN=RPL37A PE=3 SV=1	Cucsa.359150.2	Zinc-binding ribosomal protein family protein	GO:0005840;GO:0042254;GO:0046872;GO:0006412;GO:0003735;GO:0019843	ribosome;ribosome biogenesis;metal ion binding;translation;structural constituent of ribosome;rRNA binding	CC;BP;MF;BP;MF;MF	#N/A	#N/A	Cp4.1LG12g08080.1	60S ribosomal L37-3	17.1.2.1.39	component RPL37 of LSU proteome component	3
CUCPE_TC11090	1.9774	1.23046e-07	2.41944	3.84879e-13	-0.217957	0.902468	AT3G06700.3	Ribosomal L29e protein family	Q9M7X7	60S ribosomal protein L29-1 OS=Arabidopsis thaliana GN=RPL29A PE=1 SV=1	Cucsa.391300.1	Ribosomal L29e protein family	GO:0005840;GO:0042254;GO:0006412;GO:0003735	ribosome;ribosome biogenesis;translation;structural constituent of ribosome	CC;BP;BP;MF	IPR002673	RIBOSOMAL L29 60S L29 RIBONUCLEOPROTEIN METHYLATION REPEAT DIRECT L29E SEQUENCING	Cp4.1LG12g03050.1	60S ribosomal L29-1	17.1.2.1.30	component RPL29 of LSU proteome component	3
CUCPE_TC22452	0.8989	0.255242	2.41563	1.30398e-05	-2.0303	0.0925369	AT3G60900.1	FASCICLIN-like arabinogalactan-protein 10	Q9LZX4	Fasciclin-like arabinogalactan protein 10 OS=Arabidopsis thaliana GN=FLA10 PE=1 SV=1	Cucsa.362870.1	FASCICLIN-like arabinogalactan protein 8	GO:0048046;GO:0008361;GO:0007389;GO:0009505;GO:0009664;GO:0009926;GO:0040007;GO:0046658;GO:0009832;GO:0010015	apoplast;regulation of cell size;pattern specification process;plant-type cell wall;plant-type cell wall organization;auxin polar transport;growth;anchored component of plasma membrane;plant-type cell wall biogenesis;root morphogenesis	CC;BP;BP;CC;BP;BP;BP;CC;BP;BP	IPR000782	FAS1/BIgH3 domain profile	Cp4.1LG17g02470.1	fasciclin-like arabinogalactan 10	21.4.1.1.3	fasciclin-type arabinogalactan protein	3
CUCPE_TC5827	1.43911	0.170929	2.41478	0.00148411	-1.27344	0.576803	AT4G22010.1	SKU5 similar 4	Q00624	L-ascorbate oxidase homolog OS=Brassica napus GN=Bp10 PE=2 SV=1	Cucsa.085720.1	SKU5 similar 4	GO:0019852;GO:0048653;GO:0016020;GO:0006118;GO:0000271;GO:0055114;GO:0048767;GO:0005507;GO:0071555;GO:0008447;GO:0016126;GO:0009506;GO:0010075;GO:0009932;GO:0009825;GO:0009505;GO:0010817;GO:0043481	L-ascorbic acid metabolic process;anther development;membrane;obsolete electron transport;polysaccharide biosynthetic process;oxidation-reduction process;root hair elongation;copper ion binding;cell wall organization;L-ascorbate oxidase activity;sterol biosynthetic process;plasmodesma;regulation of meristem growth;cell tip growth;multidimensional cell growth;plant-type cell wall;regulation of hor…	BP;BP;CC;BP;BP;BP;BP;MF;BP;MF;BP;CC;BP;BP;BP;CC;BP;BP	IPR011707;IPR011706;IPR001117;IPR008972	Multicopper oxidase;Multicopper oxidase;Multicopper oxidase;undef	Cp4.1LG14g05460.1	monocopper oxidase SKS1	50.1.10	L-ascorbate oxidase homolog OS=Brassica napus (sp|q00624|asol_brana : 578.0) & Enzyme classification.EC_1 oxidoreductases.EC_1.10 oxidoreductase acting on diphenol or related substance as donor(50.1.10 : 119.5)	3
CUCPE_L14108_T_1	1.90558	0.0408973	2.41084	0.00268984	-2.64001	0.0328538	AT2G03720.1	Adenine nucleotide alpha hydrolases-like superfamily protein	#N/A	#N/A	#N/A	#N/A	GO:0008152;GO:0016787;GO:0006950	metabolic process;hydrolase activity;response to stress	BP;MF;BP	#N/A	#N/A	Cp4.1LG09g02260.1	#N/A	35.2	no hits	3
CUCPE_L3318_T_1	1.47564	0.155472	2.40948	0.00237091	-0.644	0.785367	AT4G34480.1	O-Glycosyl hydrolases family 17 protein	Q9M069	Glucan endo-1,3-beta-glucosidase 7 OS=Arabidopsis thaliana GN=At4g34480 PE=1 SV=2	Cucsa.342270.1	O-Glycosyl hydrolases family 17 protein	GO:0042973;GO:0005982;GO:0005985;GO:0031225	glucan endo-1,3-beta-D-glucosidase activity;starch metabolic process;sucrose metabolic process;anchored component of membrane	MF;BP;BP;CC	IPR017853;IPR000490;IPR012946;IPR013781	undef;Glycosyl hydrolases family 17;X8 domain;undef	Cp4.1LG06g01060.1	glucan endo-1,3-beta-glucosidase 7	50.3.2	Glucan endo-1,3-beta-glucosidase 7 OS=Arabidopsis thaliana (sp|q9m069|e137_arath : 637.0) & Enzyme classification.EC_3 hydrolases.EC_3.2 glycosylase(50.3.2 : 322.1)	3
CUCPE_TC20130	1.88448	0.000738505	2.40684	0.000167464	1.16883	0.276095	AT1G22690.3	Gibberellin-regulated family protein	Q8GWK5	Gibberellin-regulated protein 9 OS=Arabidopsis thaliana GN=GASA9 PE=2 SV=1	Cucsa.088320.1	Gibberellin-regulated family protein	GO:0005576;GO:0009739	extracellular region;response to gibberellin	CC;BP	#N/A	#N/A	Cp4.1LG13g11500.1	#N/A	11.10.2.1.1	GASA precursor polypeptide	3
CUCPE_TC228	1.90951	0.0600047	2.40658	0.00822961	1.18293	0.676704	AT2G28550.3	related to AP2.7	Q9SK03	Ethylene-responsive transcription factor RAP2-7 OS=Arabidopsis thaliana GN=RAP2-7 PE=2 SV=2	Cucsa.165940.1	related to AP2.7	GO:0003677;GO:0005634;GO:0005667;GO:0007275;GO:0006355;GO:0045449;GO:0003700	DNA binding;nucleus;transcription factor complex;multicellular organismal development;regulation of transcription, DNA-templated;alt_id: GO:0061019;transcription factor activity, sequence-specific DNA binding	MF;CC;CC;BP;BP;def: "Any process that modulates the frequency, rate or extent of cellular DNA-templated transcription." [GOC:go_curators, GOC:txnOH];MF	IPR016177;IPR001471	undef;DNA-binding domain in plant proteins such as APETALA2 and EREBPs	Cp4.1LG01g10310.1	#N/A	15.5.7.3	transcription factor (AP2)	3
CUCPE_L739_T_1	1.91104	0.00182688	2.40132	1.24555e-06	0.75975	0.60868	AT3G48000.1	aldehyde dehydrogenase 2B4	Q9SU63	Aldehyde dehydrogenase family 2 member B4, mitochondrial OS=Arabidopsis thaliana GN=ALDH2B4 PE=2 SV=1	Cucsa.197000.1	aldehyde dehydrogenase 2B4	GO:0019852;GO:0005524;GO:0046486;GO:0006096;GO:0055114;GO:0006574;GO:0006525;GO:0019482;GO:0006631;GO:0001758;GO:0005739;GO:0009507;GO:0004029;GO:0042572;GO:0006094;GO:0006547;GO:0006560;GO:0019260;GO:0006552;GO:0006554;GO:0006568;GO:0046251;GO:0006699;GO:0006550	L-ascorbic acid metabolic process;ATP binding;glycerolipid metabolic process;glycolytic process;oxidation-reduction process;valine catabolic process;arginine metabolic process;beta-alanine metabolic process;fatty acid metabolic process;retinal dehydrogenase activity;mitochondrion;chloroplast;aldehyde dehydrogenase (NAD) activity;retinol metabolic process;gluconeogenesis;histidine metabolic proces…	BP;MF;BP;BP;BP;BP;BP;BP;BP;MF;CC;CC;MF;BP;BP;BP;BP;BP;BP;BP;BP;BP;BP;BP	IPR016160;IPR016163;IPR029510;IPR015590;IPR016162;IPR016161	Aldehyde dehydrogenases cysteine active site;undef;Aldehyde dehydrogenases glutamic acid active site;Aldehyde dehydrogenase family;undef;undef	Cp4.1LG04g15470.1	aldehyde dehydrogenase family 2 member mitochondrial-like	50.1.2	Aldehyde dehydrogenase family 2 member B4, mitochondrial OS=Arabidopsis thaliana (sp|q9su63|al2b4_arath : 874.0) & Enzyme classification.EC_1 oxidoreductases.EC_1.2 oxidoreductase acting on aldehyde or oxo group of donor(50.1.2 : 614.8)	3
CUCPE_L1761_T_14	1.30233	0.195354	2.38798	0.00278831	0.438421	0.888474	AT5G16620.1	hydroxyproline-rich glycoprotein family protein	Q8GT66	Protein TIC 40, chloroplastic OS=Pisum sativum GN=TIC40 PE=1 SV=1	Cucsa.173420.1	hydroxyproline-rich glycoprotein family protein	GO:0045037;GO:0009535;GO:0009658;GO:0009706	protein import into chloroplast stroma;chloroplast thylakoid membrane;chloroplast organization;chloroplast inner membrane	BP;CC;BP;CC	IPR006636	Heat shock chaperonin-binding motif	Cp4.1LG13g05680.1	#N/A	23.1.3.3	component Tic40 of inner envelope TIC translocation system	3
CUCPE_TC10663	1.74635	0.0017072	2.38439	4.18883e-07	-0.408251	0.866733	AT3G25480.1	Rhodanese/Cell cycle control phosphatase superfamily protein	Q56XR7	Rhodanese-like domain-containing protein 4A, chloroplastic OS=Arabidopsis thaliana GN=STR4A PE=2 SV=1	Cucsa.387900.1	Rhodanese/Cell cycle control phosphatase superfamily protein	GO:0009535	chloroplast thylakoid membrane	CC	IPR001763	Rhodanese domain profile	Cp4.1LG12g10860.1	rhodanese-like domain-containing chloroplastic	35.1	Rhodanese-like domain-containing protein 4A, chloroplastic OS=Arabidopsis thaliana (sp|q56xr7|str4a_arath : 154.0)	3
CUCPE_L517_T_1	0.832347	0.372143	2.38171	0.000204559	-0.486252	0.825541	AT1G07820.2	Histone superfamily protein	P0CG89	Histone H4 OS=Glycine max PE=3 SV=1	Cucsa.326090.1	histone H4	GO:0003677;GO:0009414;GO:0046982;GO:0005730;GO:0000166;GO:0005829;GO:0005739;GO:0005886;GO:0009507;GO:0000786;GO:0009506;GO:0006334;GO:0009579;GO:0005774;GO:0005794;GO:0001510;GO:0051604;GO:0006606	DNA binding;response to water deprivation;protein heterodimerization activity;nucleolus;nucleotide binding;cytosol;mitochondrion;plasma membrane;chloroplast;nucleosome;plasmodesma;nucleosome assembly;thylakoid;vacuolar membrane;Golgi apparatus;RNA methylation;protein maturation;protein import into nucleus	MF;BP;MF;CC;MF;CC;CC;CC;CC;CC;CC;BP;CC;CC;CC;BP;BP;BP	IPR009072;IPR019809;IPR001951	undef;Histone H4 signature;Histone H4 signature	Cp4.1LG16g06090.1	#N/A	12.1.5	histone (H4)	3
CUCPE_TC2939	1.84508	0.0425268	2.38143	0.00278764	-0.877818	0.771889	AT5G63810.1	beta-galactosidase 10	Q5N8X6	Beta-galactosidase 3 OS=Oryza sativa subsp. japonica GN=Os01g0875500 PE=3 SV=1	Cucsa.228210.1	beta-galactosidase 10	GO:0030246;GO:0009505;GO:0009341;GO:0004565;GO:0046486;GO:0006012;GO:0006027;GO:0006687	carbohydrate binding;plant-type cell wall;beta-galactosidase complex;beta-galactosidase activity;glycerolipid metabolic process;galactose metabolic process;glycosaminoglycan catabolic process;glycosphingolipid metabolic process	MF;CC;CC;MF;BP;BP;BP;BP	IPR019801;IPR017853;IPR000922;IPR031330;IPR001944;IPR008979;IPR013781	Glycosyl hydrolases family 35 putative active site;undef;Galactose binding lectin domain;Glycosyl hydrolases family 35;Glycosyl hydrolase family 35 signature;undef;undef	Cp4.1LG05g15710.1	beta-galactosidase 10	21.2.1.2.4; 21.3.2.2.2	1,2-beta-galactosidase; beta-galactosidase (BGAL)	3
CUCPE_L9485_T_1	1.3244	0.297436	2.37971	0.00480303	-1.2082	0.578248	AT5G17770.1	NADH\x3acytochrome B5 reductase 1	Q9ZNT1	NADH--cytochrome b5 reductase 1 OS=Arabidopsis thaliana GN=CBR1 PE=1 SV=1	Cucsa.337340.1	NADH:cytochrome B5 reductase 1	GO:0005783;GO:0006499;GO:0006118;GO:0004128;GO:0009505;GO:0022900;GO:0006040;GO:0042732;GO:0005886	endoplasmic reticulum;N-terminal protein myristoylation;obsolete electron transport;cytochrome-b5 reductase activity, acting on NAD(P)H;plant-type cell wall;electron transport chain;amino sugar metabolic process;D-xylose metabolic process;plasma membrane	CC;BP;BP;MF;CC;BP;BP;BP;CC	IPR001709;IPR017938;IPR001433;IPR001834;IPR017927;IPR008333	Flavoprotein pyridine nucleotide cytochrome reductase signature;undef;Oxidoreductase NAD-binding domain;Cytochrome B5 reductase signature;Ferredoxin reductase-type FAD binding domain profile;Oxidoreductase FAD-binding domain	Cp4.1LG08g13680.1	NADH--cytochrome b5 reductase 1	50.1.6	NADH--cytochrome b5 reductase 1 OS=Arabidopsis thaliana (sp|q9znt1|nb5r1_arath : 436.0) & Enzyme classification.EC_1 oxidoreductases.EC_1.6 oxidoreductase acting on NADH or NADPH(50.1.6 : 201.6)	3
CUCPE_TC20338	2.01841	0.0476574	2.3636	0.0139241	0.0114367	0.996894	AT1G31920.1	Tetratricopeptide repeat (TPR)-like superfamily protein	Q9C6T2	Pentatricopeptide repeat-containing protein At1g31920 OS=Arabidopsis thaliana GN=PCMP-H11 PE=2 SV=1	Cucsa.312760.1	Tetratricopeptide repeat (TPR)-like superfamily protein	GO:0008568;GO:0016556;GO:0010075	microtubule-severing ATPase activity;mRNA modification;regulation of meristem growth	MF;BP;BP	IPR013785;IPR008259;IPR002885;IPR000262;IPR012133	undef;FMN-dependent alpha-hydroxy acid dehydrogenases active site;Pentatricopeptide (PPR) repeat profile;FMN-dependent dehydrogenase;FMN-dependent alpha-hydroxy acid dehydrogenase domain profile	Cp4.1LG15g01850.1	pentatricopeptide repeat-containing At1g31920	50.1.1	Pentatricopeptide repeat-containing protein At1g31920 OS=Arabidopsis thaliana (sp|q9c6t2|ppr68_arath : 708.0) & Enzyme classification.EC_1 oxidoreductases.EC_1.1 oxidoreductase acting on CH-OH group of donor(50.1.1 : 366.1)	3
CUCPE_TC21816	2.0541	0.0565788	2.36255	0.0170063	1.90443	0.167693	#N/A	#N/A	#N/A	#N/A	#N/A	#N/A	#N/A	#N/A	#N/A	#N/A	#N/A	#N/A	#N/A	35.2	no hits	3
CUCPE_L16859_T_1	0.372359	0.775894	2.35799	0.000459022	-1.56226	0.300217	AT3G23450.1	unknown protein\x3b FUNCTIONS IN\x3a molecular_function unknown\x3b INVOLVED IN\x3a biological_process unknown\x3b LOCATED IN\x3a endomembrane system\x3b EXPRESSED IN\x3a 14 plant structures\x3b EXPRESSED DURING\x3a 8 growth stages\x3b Has 694543 Blast hits to 47111 proteins in 253 /.../ies\x3a Archae - 1794\x3b Bacteria - 163056\x3b Metazoa - 258989\x3b Fungi - 49151\x3b Plants - 70496\x3b Virus…	#N/A	#N/A	#N/A	#N/A	#N/A	#N/A	#N/A	#N/A	#N/A	Cp4.1LG20g04240.1	#N/A	35.2	no hits	3
CUCPE_L13384_T_2	0.961349	0.402398	2.35738	0.00331608	-3.07003	0.00820655	AT2G42820.1	HVA22-like protein F	Q682H0	HVA22-like protein f OS=Arabidopsis thaliana GN=HVA22F PE=2 SV=1	#N/A	#N/A	GO:0016021	integral component of membrane	CC	IPR004345	TB2/DP1, HVA22 family	Cp4.1LG05g15410.1	HVA22 f	35.1	HVA22-like protein f OS=Arabidopsis thaliana (sp|q682h0|ha22f_arath : 102.0)	3
CUCPE_TC12656	2.02576	3.38972e-05	2.35166	2.22556e-08	-1.07235	0.151761	AT4G26260.2	myo-inositol oxygenase 4	Q8H1S0	Inositol oxygenase 4 OS=Arabidopsis thaliana GN=MIOX4 PE=2 SV=1	Cucsa.116840.1	myo-inositol oxygenase 2	GO:0019310;GO:0005506;GO:0055114;GO:0005737;GO:0050113	inositol catabolic process;iron ion binding;oxidation-reduction process;cytoplasm;inositol oxygenase activity	BP;MF;BP;CC;MF	IPR007828	Myo-inositol oxygenase	Cp4.1LG11g11640.1	inositol oxygenase 2-like	3.13.3.2.3	myo-inositol oxygenase	3
CUCPE_TC18780	1.69775	1.00523e-07	2.34907	2.77064e-13	-0.211191	0.851	AT3G47070.1	LOCATED IN\x3a thylakoid, chloroplast thylakoid membrane, chloroplast, chloroplast envelope\x3b EXPRESSED IN\x3a 22 plant structures\x3b EXPRESSED DURING\x3a 13 growth stages\x3b CONTAINS InterPro DOMAIN/s\x3a Thylakoid soluble phosphoprotein TSP9 (InterPro\x3aIPR021584)\x3b /.../ Blast hits to 37 proteins in 10 species\x3a Archae - 0\x3b Bacteria - 0\x3b Metazoa - 0\x3b Fungi - 0\x3b Plants - 37…	#N/A	#N/A	#N/A	#N/A	GO:0009535;GO:0009637;GO:0009902;GO:0006364;GO:0030003;GO:0010218;GO:0009941;GO:0010114;GO:0070838;GO:0015979;GO:0010027	chloroplast thylakoid membrane;response to blue light;chloroplast relocation;rRNA processing;cellular cation homeostasis;response to far red light;chloroplast envelope;response to red light;divalent metal ion transport;photosynthesis;thylakoid membrane organization	CC;BP;BP;BP;BP;BP;CC;BP;BP;BP;BP	IPR021584	Thylakoid soluble phosphoprotein TSP9	Cp4.1LG16g06450.1	#N/A	35.2	no hits	3
CUCPE_TC20783	1.9638	0.00623425	2.34891	0.000188547	-0.0905022	0.9832	AT1G12800.1	Nucleic acid-binding, OB-fold-like protein	Q9JZ44	30S ribosomal protein S1 OS=Neisseria meningitidis serogroup B (strain MC58) GN=rpsA PE=1 SV=1	Cucsa.302910.1	Nucleic acid-binding, OB-fold-like protein	GO:0009657;GO:0019438;GO:0006139;GO:0003676;GO:0044260;GO:0019752;GO:0019637;GO:0044255;GO:1901566;GO:1901362;GO:0006796;GO:0008610	plastid organization;aromatic compound biosynthetic process;nucleobase-containing compound metabolic process;nucleic acid binding;cellular macromolecule metabolic process;carboxylic acid metabolic process;organophosphate metabolic process;cellular lipid metabolic process;organonitrogen compound biosynthetic process;organic cyclic compound biosynthetic process;phosphate-containing compound metabol…	BP;BP;BP;MF;BP;BP;BP;BP;BP;BP;BP;BP	IPR012340;IPR022967;IPR003029	undef;Ribosomal protein S1-like RNA-binding domain;S1 RNA binding domain	Cp4.1LG05g03550.1	30S ribosomal S1	35.2	no hits	3
CUCPE_L16823_T_1	1.55951	0.0600047	2.34615	0.000921231	-5.45207	0.0026758	AT1G52855.1	unknown protein\x3b BEST Arabidopsis thaliana protein match is\x3a unknown protein (TAIR\x3aAT3G15534.1)\x3b Has 35333 Blast hits to 34131 proteins in 2444 species\x3a Archae - 798\x3b Bacteria - 22429\x3b Metazoa - 974\x3b Fungi - 991\x3b Plants - 531\x3b Viruses - 0\x3b Other Euk /.../s - 9610 (source\x3a NCBI BLink).	#N/A	#N/A	#N/A	#N/A	GO:0005576	extracellular region	CC	#N/A	#N/A	Cp4.1LG16g04740.1	#N/A	35.2	no hits	3
CUCPE_TC4036	1.22567	0.0494381	2.34467	3.12852e-07	-0.866394	0.501247	AT4G29410.2	Ribosomal L28e protein family	Q9M0E2	60S ribosomal protein L28-2 OS=Arabidopsis thaliana GN=RPL28C PE=2 SV=1	Cucsa.116910.1	Ribosomal L28e protein family	GO:0005840;GO:0042254;GO:0006412;GO:0003735	ribosome;ribosome biogenesis;translation;structural constituent of ribosome	CC;BP;BP;MF	IPR029004	Ribosomal L28e protein family	Cp4.1LG11g11690.1	60S ribosomal L28-1-like	17.1.2.1.29	component RPL28 of LSU proteome component	3
CUCPE_L26102_T_1	1.47645	0.203555	2.34445	0.0078484	-3.32449	0.0149542	AT4G38770.1	proline-rich protein 4	Q9T0I5	Proline-rich protein 4 OS=Arabidopsis thaliana GN=PRP4 PE=2 SV=1	#N/A	#N/A	GO:0009987	cellular process	BP	#N/A	#N/A	Cp4.1LG05g13110.1	#N/A	35.1	Proline-rich protein 4 OS=Arabidopsis thaliana (sp|q9t0i5|prp4_arath : 145.0)	3
CUCPE_TC15155	1.1562	0.230822	2.33884	0.000310518	-0.66077	0.777418	AT1G55140.1	Ribonuclease III family protein	P74327	Mini-ribonuclease 3 OS=Synechocystis sp. (strain PCC 6803 / Kazusa) GN=mrnC PE=3 SV=1	Cucsa.341210.1	Ribonuclease III family protein	GO:0006396;GO:0003723;GO:0004525;GO:0090502;GO:0051252	RNA processing;RNA binding;ribonuclease III activity;RNA phosphodiester bond hydrolysis, endonucleolytic;regulation of RNA metabolic process	BP;MF;MF;BP;BP	#N/A	#N/A	Cp4.1LG03g14370.1	URF 4-related family	35.2	no hits	3
CUCPE_L17539_T_4	1.5332	0.226311	2.33729	0.00442742	-1.43896	0.492435	AT2G05790.1	O-Glycosyl hydrolases family 17 protein	Q8VYE5	Glucan endo-1,3-beta-glucosidase 12 OS=Arabidopsis thaliana GN=At4g29360 PE=1 SV=1	#N/A	#N/A	GO:0008356;GO:0008361;GO:0010075;GO:0007389;GO:0004553;GO:0009926;GO:0005975;GO:0010015	asymmetric cell division;regulation of cell size;regulation of meristem growth;pattern specification process;hydrolase activity, hydrolyzing O-glycosyl compounds;auxin polar transport;carbohydrate metabolic process;root morphogenesis	BP;BP;BP;BP;MF;BP;BP;BP	IPR017853;IPR000490;IPR012946;IPR013781	undef;Glycosyl hydrolases family 17;Possibly involved in carbohydrate binding;undef	Cp4.1LG15g08370.1	glucan endo-1,3-beta-glucosidase 12	50.3.2	Glucan endo-1,3-beta-glucosidase 13 OS=Arabidopsis thaliana (sp|q9fju9|e1313_arath : 371.0) & Enzyme classification.EC_3 hydrolases.EC_3.2 glycosylase(50.3.2 : 335.2)	3
CUCPE_L9583_T_1	1.0634	0.433384	2.33354	0.0147266	-1.36283	0.526087	AT3G25855.1	Copper transport protein family	#N/A	#N/A	Cucsa.365380.1	Copper transport protein family	GO:0046872;GO:0030001	metal ion binding;metal ion transport	MF;BP	#N/A	#N/A	Cp4.1LG13g06650.1	Agenet domain-containing bromo-adjacent domain-containing isoform 1	35.2	no hits	3
CUCPE_TC5181	1.75133	1.96266e-05	2.33268	5.02232e-09	0.151436	0.959807	AT4G09010.1	ascorbate peroxidase 4	Q9THX6	Thylakoid lumenal 29 kDa protein, chloroplastic OS=Solanum lycopersicum GN=CLEB3J9 PE=3 SV=1	Cucsa.311620.1	ascorbate peroxidase 4	GO:0019852;GO:0009535;GO:0016688;GO:0009637;GO:0019760;GO:0055114;GO:0006804;GO:0019684;GO:0010218;GO:0010114;GO:0015995;GO:0005634;GO:0020037;GO:0006364;GO:0019288;GO:0006979;GO:0019252;GO:0006098;GO:0010103;GO:0009543	L-ascorbic acid metabolic process;chloroplast thylakoid membrane;L-ascorbate peroxidase activity;response to blue light;glucosinolate metabolic process;oxidation-reduction process;obsolete peroxidase reaction;photosynthesis, light reaction;response to far red light;response to red light;chlorophyll biosynthetic process;nucleus;heme binding;rRNA processing;isopentenyl diphosphate biosynthetic proc…	BP;CC;MF;BP;BP;BP;BP;BP;BP;BP;BP;CC;MF;BP;BP;BP;BP;BP;BP;CC	IPR002016;IPR010255	Peroxidase;undef	Cp4.1LG02g05140.1	thylakoid lumenal 29 kDa chloroplastic	10.4.1.1	ascorbate peroxidase (APX)	3
CUCPE_L1319_T_1	1.90389	4.93864e-14	2.33106	1.55739e-19	-0.216707	0.836856	AT5G45930.1	magnesium chelatase i2	P93162	Magnesium-chelatase subunit ChlI, chloroplastic OS=Glycine max GN=CHLI PE=1 SV=1	Cucsa.046750.1	P-loop containing nucleoside triphosphate hydrolases superfamily protein	GO:0010007;GO:0016851;GO:0016787;GO:0005524;GO:0015995;GO:0015979	magnesium chelatase complex;magnesium chelatase activity;hydrolase activity;ATP binding;chlorophyll biosynthetic process;photosynthesis	CC;MF;MF;MF;BP;BP	IPR011775;IPR027417;IPR003593;IPR000523	BchI-ChlI: magnesium chelatase ATPase subunit I;undef;ATPases associated with a variety of cellular activities;Magnesium chelatase, subunit ChlI	Cp4.1LG19g06700.1	magnesium-chelatase subunit chloroplastic	7.12.6.1.3	component CHL-I of magnesium-chelatase complex	3
CUCPE_L15528_T_1	1.85102	0.123147	2.32654	0.0141384	-0.160635	0.963919	AT5G65410.1	homeobox protein 25	Q6ZB90	Zinc-finger homeodomain protein 2 OS=Oryza sativa subsp. japonica GN=ZHD2 PE=2 SV=1	#N/A	#N/A	#N/A	#N/A	#N/A	IPR006456	ZF-HD protein dimerisation region	Cp4.1LG11g04690.1	zinc-finger homeodomain 2	35.2	no hits	3
CUCPE_TC2241	1.13538	0.0081667	2.32596	2.38163e-11	-0.567738	0.534341	AT3G47370.3	Ribosomal protein S10p/S20e family protein	Q9STY6	40S ribosomal protein S20-2 OS=Arabidopsis thaliana GN=RPS20B PE=2 SV=1	Cucsa.251470.2	Ribosomal protein S10p/S20e family protein	GO:0042254;GO:0003723;GO:0006412;GO:0003735;GO:0015935	ribosome biogenesis;RNA binding;translation;structural constituent of ribosome;small ribosomal subunit	BP;MF;BP;MF;CC	IPR005729;IPR001848;IPR018268;IPR027486	uS10_euk_arch: ribosomal protein uS10;30S ribosomal protein S10 [rpsJ];Ribosomal protein S10 signature;undef	Cp4.1LG14g05690.1	40S ribosomal S20-2	17.1.3.1.22	component RPS20 of SSU proteome	3
CUCPE_TC10879	1.12604	0.347719	2.32522	0.00823695	-2.15475	0.17173	AT3G01680.1	CONTAINS InterPro DOMAIN/s\x3a Mediator complex subunit Med28 (InterPro\x3aIPR021640)\x3b BEST Arabidopsis thaliana protein match is\x3a unknown protein (TAIR\x3aAT3G01670.1)\x3b Has 122 Blast hits to 112 proteins in 13 species\x3a Archae - 0\x3b Bacteria - 0\x3b Metazoa - 0\x3b /.../ - 0\x3b Plants - 122\x3b Viruses - 0\x3b Other Eukaryotes - 0 (source\x3a NCBI BLink).	#N/A	#N/A	#N/A	#N/A	#N/A	#N/A	#N/A	IPR027942;IPR027944	Sieve element occlusion N-terminus;Sieve element occlusion C-terminus	Cp4.1LG17g01850.1	#N/A	35.1	Protein SIEVE ELEMENT OCCLUSION B OS=Arabidopsis thaliana (sp|q9ss87|seob_arath : 219.0)	3
CUCPE_L67_T_12	1.43312	0.000668936	2.32491	4.81722e-11	-0.14544	0.945092	AT3G53870.1	Ribosomal protein S3 family protein	Q9M339	40S ribosomal protein S3-2 OS=Arabidopsis thaliana GN=RPS3B PE=1 SV=1	Cucsa.117250.1	Ribosomal protein S3 family protein	GO:0042254;GO:0003723;GO:0006412;GO:0003735;GO:0015935	ribosome biogenesis;RNA binding;translation;structural constituent of ribosome;small ribosomal subunit	BP;MF;BP;MF;CC	IPR018280;IPR015946;IPR005703;IPR001351;IPR004044;IPR009019	Ribosomal protein S3 signature;undef;uS3_euk_arch: ribosomal protein uS3;undef;Type-2 KH domain profile;undef	Cp4.1LG07g10670.1	40S ribosomal S3-3	17.1.3.1.3	component RPS3 of SSU proteome	3
CUCPE_TC20954	1.81083	3.26566e-05	2.32103	1.95933e-08	-1.63926	0.102989	AT5G49280.1	hydroxyproline-rich glycoprotein family protein	Q9T0K5	Leucine-rich repeat extensin-like protein 3 OS=Arabidopsis thaliana GN=LRX3 PE=1 SV=1	#N/A	#N/A	#N/A	#N/A	#N/A	#N/A	#N/A	Cp4.1LG03g11530.1	leucine-rich repeat extensin 6	35.2	no hits	3
CUCPE_TC10986	1.60216	0.0412411	2.32003	8.58392e-05	-0.515657	0.851	AT5G39740.2	ribosomal protein L5 B	Q6UNT2	60S ribosomal protein L5 OS=Cucumis sativus GN=RPL5 PE=2 SV=1	Cucsa.327630.1	ribosomal protein L5 B	GO:0005840;GO:0042254;GO:0006412;GO:0008097;GO:0003735;GO:0005739	ribosome;ribosome biogenesis;translation;5S rRNA binding;structural constituent of ribosome;mitochondrion	CC;BP;BP;MF;MF;CC	IPR005485;IPR025607;IPR005484	Ribosomal protein L5 signature;Ribosomal L18 C-terminal region;Ribosomal L18p/L5e family	Cp4.1LG07g00780.1	60S ribosomal L5	17.1.2.1.3	component RPL5 of LSU proteome component	3
CUCPE_TC22161	1.33224	0.0993893	2.31276	0.000335202	-2.49682	0.0144581	AT5G42560.1	Abscisic acid-responsive (TB2/DP1, HVA22) family protein	Q8LE10	HVA22-like protein i OS=Arabidopsis thaliana GN=HVA22I PE=2 SV=2	Cucsa.159810.1	Abscisic acid-responsive (TB2/DP1, HVA22) family protein	GO:0016020	membrane	CC	IPR004345	TB2/DP1, HVA22 family	Cp4.1LG07g03690.1	HVA22 g isoform X1	35.1	HVA22-like protein i OS=Arabidopsis thaliana (sp|q8le10|ha22i_arath : 219.0)	3
CUCPE_L10930_T_1	1.78699	0.00052773	2.31213	1.4684e-07	-1.10164	0.370486	AT1G26355.1	SPIRAL1-like1	Q2QQ99	Protein SPIRAL1-like 3 OS=Oryza sativa subsp. japonica GN=Os12g0502000 PE=3 SV=1	#N/A	#N/A	GO:0005524	ATP binding	MF	#N/A	#N/A	Cp4.1LG01g22550.1	#N/A	20.1.5.1.3	MT plus-end-tracking protein (SPR1)	3
CUCPE_L849_T_2	1.543	0.000152715	2.30897	1.02558e-09	-0.836846	0.311404	AT1G75350.1	Ribosomal protein L31	Q9FWS4	50S ribosomal protein L31, chloroplastic OS=Arabidopsis thaliana GN=RPL31 PE=2 SV=1	Cucsa.342580.1	Ribosomal protein L31	GO:0005840;GO:0042254;GO:0006412;GO:0003735;GO:0009941;GO:0009570	ribosome;ribosome biogenesis;translation;structural constituent of ribosome;chloroplast envelope;chloroplast stroma	CC;BP;BP;MF;CC;CC	#N/A	#N/A	Cp4.1LG06g01090.1	50S ribosomal chloroplastic	17.7.2.1.26	component psRPL31 of large ribosomal subunit proteome	3
CUCPE_TC10497	1.01119	0.282841	2.30875	0.000305759	-0.931033	0.518537	AT5G67460.1	O-Glycosyl hydrolases family 17 protein	Q8VYE5	Glucan endo-1,3-beta-glucosidase 12 OS=Arabidopsis thaliana GN=At4g29360 PE=1 SV=1	Cucsa.367120.1	O-Glycosyl hydrolases family 17 protein	GO:0004553;GO:0005975	hydrolase activity, hydrolyzing O-glycosyl compounds;carbohydrate metabolic process	MF;BP	IPR000490;IPR013781	Glycosyl hydrolases family 17;undef	Cp4.1LG16g01320.1	glucan endo-1,3-beta-glucosidase 13	50.3.2	Glucan endo-1,3-beta-glucosidase 2 OS=Arabidopsis thaliana (sp|q9c7u5|e132_arath : 100.0) & Enzyme classification.EC_3 hydrolases.EC_3.2 glycosylase(50.3.2 : 47.1)	3
CUCPE_TC7026	1.24623	0.00344356	2.30838	5.13161e-11	-0.301953	0.824464	AT5G61170.1	Ribosomal protein S19e family protein	Q9FNP8	40S ribosomal protein S19-3 OS=Arabidopsis thaliana GN=RPS19C PE=2 SV=1	Cucsa.084560.1	Ribosomal protein S19e family protein	GO:0005840;GO:0042254;GO:0006412;GO:0003735	ribosome;ribosome biogenesis;translation;structural constituent of ribosome	CC;BP;BP;MF	IPR018277;IPR011991;IPR001266	Ribosomal protein S19e signature;undef;Ribosomal protein S19e	Cp4.1LG01g22500.1	40S ribosomal S19-3	17.1.3.1.21	component RPS19 of SSU proteome	3
CUCPE_TC5083	1.28998	0.000754576	2.3074	1.8625e-11	-0.886094	0.144847	AT4G17560.1	Ribosomal protein L19 family protein	Q8W463	50S ribosomal protein L19-1, chloroplastic OS=Arabidopsis thaliana GN=At4g17560 PE=2 SV=1	Cucsa.321270.1	Ribosomal protein L19 family protein	GO:0016020;GO:0035196;GO:0051607;GO:0019288;GO:0010267;GO:0042254;GO:0005762;GO:0006412;GO:0009941;GO:0003735;GO:0009570	membrane;production of miRNAs involved in gene silencing by miRNA;defense response to virus;isopentenyl diphosphate biosynthetic process, methylerythritol 4-phosphate pathway;production of ta-siRNAs involved in RNA interference;ribosome biogenesis;mitochondrial large ribosomal subunit;translation;chloroplast envelope;structural constituent of ribosome;chloroplast stroma	CC;BP;BP;BP;BP;BP;CC;BP;CC;MF;CC	IPR001857;IPR008991	Ribosomal protein L19;undef	Cp4.1LG08g07190.1	50S ribosomal L19- chloroplastic-like	17.7.2.1.17	component psRPL19 of large ribosomal subunit proteome	3
CUCPE_TC1151	0.821552	0.243738	2.30698	3.91861e-06	-0.870745	0.461038	AT3G04840.1	Ribosomal protein S3Ae	Q8GTE3	40S ribosomal protein S3a OS=Cicer arietinum PE=2 SV=1	Cucsa.254560.1	Leucine-rich repeat (LRR) family protein	GO:0042254;GO:0006412;GO:0003735;GO:0022627	ribosome biogenesis;translation;structural constituent of ribosome;cytosolic small ribosomal subunit	BP;BP;MF;CC	IPR018281;IPR001593;IPR027500	Ribosomal protein S3Ae signature;Ribosomal S3Ae family;40S ribosomal protein S1 [RPS3A]	Cp4.1LG03g10390.1	40S ribosomal S3a	17.1.3.1.4	component RPS3a of SSU proteome	3
CUCPE_L18279_T_5	1.70072	0.0132211	2.30425	0.000205519	0.602959	0.765893	AT4G31990.2	aspartate aminotransferase 5	P46248	Aspartate aminotransferase, chloroplastic OS=Arabidopsis thaliana GN=ASP5 PE=1 SV=2	#N/A	#N/A	GO:0048046;GO:0006571;GO:0009501;GO:0000162;GO:0006525;GO:0006522;GO:0009693;GO:0006107;GO:0033853;GO:0009821;GO:0005829;GO:0009941;GO:0030170;GO:0009094;GO:0033854;GO:0006531;GO:0009409;GO:0004069;GO:0006560;GO:0006536;GO:0015976;GO:0006534;GO:0046686;GO:0080130;GO:0010319;GO:0009570	apoplast;tyrosine biosynthetic process;amyloplast;tryptophan biosynthetic process;arginine metabolic process;alanine metabolic process;ethylene biosynthetic process;oxaloacetate metabolic process;aspartate-prephenate aminotransferase activity;alkaloid biosynthetic process;cytosol;chloroplast envelope;pyridoxal phosphate binding;L-phenylalanine biosynthetic process;glutamate-prephenate aminotransf…	CC;BP;CC;BP;BP;BP;BP;BP;MF;BP;CC;CC;MF;BP;MF;BP;BP;MF;BP;BP;BP;BP;BP;MF;CC;CC	IPR015421;IPR015424;IPR004838;IPR000796;IPR004839	undef;undef;Aminotransferases class-I pyridoxal-phosphate attachment site;Aspartate aminotransferase signature;Aminotransferase class I and II	Cp4.1LG07g03100.1	aspartate chloroplastic	25.1.7	aspartate aminotransferase	3
CUCPE_L12399_T_7	1.23542	0.0263748	2.30352	2.41519e-08	-1.00788	0.379942	AT1G08200.1	UDP-D-apiose/UDP-D-xylose synthase 2	Q9SGE0	UDP-D-apiose/UDP-D-xylose synthase 2 OS=Arabidopsis thaliana GN=AXS2 PE=2 SV=1	#N/A	#N/A	GO:0048040;GO:0005982;GO:0005985;GO:0009117;GO:0050662	UDP-glucuronate decarboxylase activity;starch metabolic process;sucrose metabolic process;nucleotide metabolic process;coenzyme binding	MF;BP;BP;BP;MF	IPR001509;IPR016040	NAD dependent epimerase/dehydratase family;undef	Cp4.1LG05g04350.1	UDP-D-apiose UDP-D-xylose synthase 2	3.13.5.2	UDP-D-apiose / UPD-D-xylose synthetase	3
CUCPE_L3008_T_2	1.64102	4.10562e-09	2.30122	1.35499e-18	-0.348679	0.678192	AT5G30510.1	ribosomal protein S1	P29344	30S ribosomal protein S1, chloroplastic OS=Spinacia oleracea GN=RPS1 PE=1 SV=1	Cucsa.252380.1	ribosomal protein S1	GO:0016020;GO:0005840;GO:0009773;GO:0003723;GO:0009902;GO:0019288;GO:0006364;GO:0009579;GO:0006098;GO:0009735;GO:0006412;GO:0003735;GO:0015995;GO:0010027;GO:0009570	membrane;ribosome;photosynthetic electron transport in photosystem I;RNA binding;chloroplast relocation;isopentenyl diphosphate biosynthetic process, methylerythritol 4-phosphate pathway;rRNA processing;thylakoid;pentose-phosphate shunt;response to cytokinin;translation;structural constituent of ribosome;chlorophyll biosynthetic process;thylakoid membrane organization;chloroplast stroma	CC;CC;BP;MF;BP;BP;BP;CC;BP;BP;BP;MF;BP;BP;CC	IPR012340;IPR022967;IPR003029	undef;Ribosomal protein S1-like RNA-binding domain;S1 RNA binding domain	Cp4.1LG08g05330.1	30S ribosomal chloroplastic	17.7.2.2.1	component psRPS1 of small ribosomal subunit proteome	3
CUCPE_L25972_T_1	1.27816	0.000112679	2.29308	2.44606e-14	-0.342129	0.720986	AT1G64510.1	Translation elongation factor EF1B/ribosomal protein S6 family protein	Q8VY91	30S ribosomal protein S6 alpha, chloroplastic OS=Arabidopsis thaliana GN=RPS6 PE=2 SV=1	#N/A	#N/A	GO:0005840;GO:0009535;GO:0006448;GO:0003746;GO:0042254;GO:0003735;GO:0019843;GO:0010027	ribosome;chloroplast thylakoid membrane;regulation of translational elongation;translation elongation factor activity;ribosome biogenesis;structural constituent of ribosome;rRNA binding;thylakoid membrane organization	CC;CC;BP;MF;BP;MF;MF;BP	IPR000529;IPR014717;IPR020814	Ribosomal protein S6;undef;30S ribosomal protein S6 [rpsF]	Cp4.1LG05g07870.1	30S ribosomal S6 chloroplastic	17.7.2.2.6	component psRPS6 of small ribosomal subunit proteome	3
CUCPE_L1400_T_1	1.42726	0.00028005	2.29294	4.81722e-11	-0.639523	0.445575	AT5G13510.1	Ribosomal protein L10 family protein	O80362	50S ribosomal protein L10, chloroplastic OS=Nicotiana tabacum GN=RPL10 PE=2 SV=1	Cucsa.165910.1	Ribosomal protein L10 family protein	GO:0005840;GO:0042254	ribosome;ribosome biogenesis	CC;BP	IPR001790;IPR022973	Ribosomal protein L10;50S ribosomal protein L10 [rplJ]	Cp4.1LG01g04370.1	50S ribosomal chloroplastic	17.7.1.1.10; 17.7.2.1.8	component mtRPL10|psRPL10 of large ribosomal subunit proteome; component psRPL10|mtRPL10 of large ribosomal subunit proteome	3
CUCPE_L928_T_12	0.591055	0.198662	2.29028	6.07753e-10	0.0909038	0.95743	AT4G39970.1	Haloacid dehalogenase-like hydrolase (HAD) superfamily protein	Q680K2	Haloacid dehalogenase-like hydrolase domain-containing protein At4g39970 OS=Arabidopsis thaliana GN=At4g39970 PE=2 SV=1	Cucsa.104300.1	Haloacid dehalogenase-like hydrolase (HAD) superfamily protein	GO:0016310;GO:0016787;GO:0019761;GO:0009231;GO:0008531;GO:0009941;GO:0009570	phosphorylation;hydrolase activity;glucosinolate biosynthetic process;riboflavin biosynthetic process;riboflavin kinase activity;chloroplast envelope;chloroplast stroma	BP;MF;BP;BP;MF;CC;CC	IPR023214	undef	Cp4.1LG19g09930.1	haloacid dehalogenase-like hydrolase domain-containing At4g39970	35.1	Haloacid dehalogenase-like hydrolase domain-containing protein At4g39970 OS=Arabidopsis thaliana (sp|q680k2|gppl1_arath : 335.0)	3
CUCPE_L15312_T_1	1.58335	0.00606054	2.28884	4.26465e-06	-0.0246724	0.992681	#N/A	#N/A	#N/A	#N/A	#N/A	#N/A	#N/A	#N/A	#N/A	#N/A	#N/A	#N/A	#N/A	35.2	no hits	3
CUCPE_L1749_T_3	1.64854	0.0196376	2.28812	0.000117727	-1.03012	0.511388	AT2G14260.1	proline iminopeptidase	P93732	Proline iminopeptidase OS=Arabidopsis thaliana GN=PIP PE=2 SV=3	Cucsa.331990.1	proline iminopeptidase	GO:0006508;GO:0004177;GO:0005829;GO:0009507	proteolysis;aminopeptidase activity;cytosol;chloroplast	BP;MF;CC;CC	IPR002410;IPR000073;IPR029058;IPR005944	Prolyl aminopeptidase (S33) family signature;alpha/beta hydrolase fold;undef;pro_imino_pep_1: prolyl aminopeptidase	Cp4.1LG14g04780.1	proline iminopeptidase	35.1	Proline iminopeptidase OS=Arabidopsis thaliana (sp|p93732|pip_arath : 556.0)	3
CUCPE_TC3317	1.63373	0.000887443	2.2868	1.84281e-08	0.0376966	0.988651	AT5G14040.1	phosphate transporter 3\x3b1	Q9FMU6	Mitochondrial phosphate carrier protein 3, mitochondrial OS=Arabidopsis thaliana GN=MPT3 PE=1 SV=1	Cucsa.317680.1	phosphate transporter 3;1	GO:0006810;GO:0005774;GO:0005618;GO:0009651;GO:0016021;GO:0005739;GO:0009507	transport;vacuolar membrane;cell wall;response to salt stress;integral component of membrane;mitochondrion;chloroplast	BP;CC;CC;BP;CC;CC;CC	IPR018108;IPR023395	Mitochondrial carrier protein;undef	Cp4.1LG13g05830.1	mitochondrial phosphate carrier mitochondrial-like	24.2.13	solute transporter (MTCC)	3
CUCPE_TC10202	1.21564	0.0769917	2.27786	4.71283e-05	-0.52245	0.81289	AT3G19490.1	sodium\x3ahydrogen antiporter 1	O49485	D-3-phosphoglycerate dehydrogenase 1, chloroplastic OS=Arabidopsis thaliana GN=PGDH1 PE=1 SV=1	Cucsa.244610.1	sodium:hydrogen antiporter 1	GO:0055085;GO:0009555;GO:0016597;GO:0005524;GO:0051287;GO:0006566;GO:0055114;GO:0004617;GO:0009561;GO:0006544;GO:0016021;GO:0005739;GO:0006564;GO:0009793;GO:0009570	transmembrane transport;pollen development;amino acid binding;ATP binding;NAD binding;threonine metabolic process;oxidation-reduction process;phosphoglycerate dehydrogenase activity;megagametogenesis;glycine metabolic process;integral component of membrane;mitochondrion;L-serine biosynthetic process;embryo development ending in seed dormancy;chloroplast stroma	BP;BP;MF;MF;MF;BP;BP;MF;BP;BP;CC;CC;BP;BP;CC	IPR006139;IPR015878;IPR006140;IPR029009;IPR029753;IPR016040;IPR002912;IPR029752;IPR006236	D-isomer specific 2-hydroxyacid dehydrogenase, catalytic domain;S-adenosyl-L-homocysteine hydrolase, NAD binding domain;D-isomer specific 2-hydroxyacid dehydrogenase, NAD binding domain;undef;D-isomer specific 2-hydroxyacid dehydrogenases signature 3;undef;ACT domain;D-isomer specific 2-hydroxyacid dehydrogenases NAD-binding signature;PGDH: phosphoglycerate dehydrogenase	Cp4.1LG14g04350.1	Na(+) H(+) antiporter -like	4.1.4.1.1; 24.2.7.3	phosphoglycerate dehydrogenase; proton:sodium cation antiporter (NHD)	3
CUCPE_L26379_T_1	0.258202	0.896615	2.27716	0.00417435	-4.03979	0.000998081	#N/A	#N/A	#N/A	#N/A	#N/A	#N/A	#N/A	#N/A	#N/A	#N/A	#N/A	#N/A	#N/A	35.2	no hits	3
CUCPE_TC19985	1.23094	0.297537	2.27607	0.00957244	-2.35313	0.142772	AT3G27030.1	unknown protein\x3b FUNCTIONS IN\x3a molecular_function unknown\x3b INVOLVED IN\x3a biological_process unknown\x3b LOCATED IN\x3a endomembrane system\x3b CONTAINS InterPro DOMAIN/s\x3a Protein of unknown function DUF3339 (InterPro\x3aIPR021775)\x3b BEST Arabidopsis thaliana prot /.../tch is\x3a Protein of unknown function (DUF 3339) (TAIR\x3aAT5G40970.1)\x3b Has 538 Blast hits to 271 proteins in …	#N/A	#N/A	#N/A	#N/A	#N/A	#N/A	#N/A	IPR021775	Protein of unknown function (DUF3339)	Cp4.1LG13g11210.1	PREDICTED: uncharacterized protein LOC103485472 isoform X1	35.2	no hits	3
CUCPE_TC17106	1.68725	0.111164	2.27308	0.00937352	-0.91968	0.589671	AT1G44191.1	ECA1 gametogenesis related family protein	Q9T0K5	Leucine-rich repeat extensin-like protein 3 OS=Arabidopsis thaliana GN=LRX3 PE=1 SV=1	Cucsa.319430.1	Heavy metal transport/detoxification superfamily protein	#N/A	#N/A	#N/A	#N/A	#N/A	Cp4.1LG06g07550.1	#N/A	35.2	no hits	3
CUCPE_TC13050	1.80894	0.00240889	2.27212	3.39094e-07	-0.961936	0.310454	AT4G25700.1	beta-hydroxylase 1	O49814	Beta-carotene hydroxylase 2, chloroplastic (Fragment) OS=Capsicum annuum GN=CA2 PE=2 SV=1	Cucsa.108110.2	beta-hydroxylase 1	GO:0005506;GO:0016021;GO:0006633;GO:0055114;GO:0016491	iron ion binding;integral component of membrane;fatty acid biosynthetic process;oxidation-reduction process;oxidoreductase activity	MF;CC;BP;BP;MF	#N/A	#N/A	Cp4.1LG09g00740.1	beta-carotene hydroxylase chloroplastic-like	9.1.6.2.1.1	carotenoid beta ring hydroxylase	3
CUCPE_TC21817	1.24421	0.30874	2.26926	0.00160221	-0.927684	0.686595	AT1G09310.1	Protein of unknown function, DUF538	#N/A	#N/A	Cucsa.090520.1	Protein of unknown function, DUF538	GO:0048046;GO:0005634;GO:0042546;GO:0019344;GO:0010090;GO:0005737	apoplast;nucleus;cell wall biogenesis;cysteine biosynthetic process;trichome morphogenesis;cytoplasm	CC;CC;BP;BP;BP;CC	IPR007493	Protein of unknown function, DUF538	Cp4.1LG18g00180.1	#N/A	35.2	no hits	3
CUCPE_TC6255	0.0722957	0.976323	2.26453	0.0108065	-2.4888	0.0457359	AT4G37080.3	Protein of unknown function, DUF547	#N/A	#N/A	Cucsa.102320.1	Protein of unknown function, DUF547	GO:0071554;GO:0005634;GO:0009507	cell wall organization or biogenesis;nucleus;chloroplast	BP;CC;CC	IPR006869;IPR025757	Protein of unknown function, DUF547;Leucine-zipper of ternary complex factor MIP1	Cp4.1LG10g02560.1	#N/A	35.2	no hits	3
CUCPE_TC19064	1.72573	0.0404686	2.25938	0.000521009	0.0457643	0.98976	AT3G53900.2	uracil phosphoribosyltransferase	P93394	Uracil phosphoribosyltransferase OS=Nicotiana tabacum GN=UPP PE=1 SV=1	Cucsa.066580.2	uracil phosphoribosyltransferase	GO:0032502;GO:0006223;GO:0009116;GO:0004845;GO:0005829;GO:0009570	developmental process;uracil salvage;nucleoside metabolic process;uracil phosphoribosyltransferase activity;cytosol;chloroplast stroma	BP;BP;BP;MF;CC;CC	IPR029057;IPR005765	undef;upp: uracil phosphoribosyltransferase	Cp4.1LG10g08500.1	uracil phosphoribosyltransferase	6.2.2.2	uracil phosphoribosyltransferase (UPP)	3
CUCPE_L22251_T_1	1.51971	6.57232e-07	2.25923	2.10761e-14	-0.334136	0.779895	AT5G21920.1	YGGT family protein	O78424	Uncharacterized protein ycf19 OS=Guillardia theta GN=ycf19 PE=3 SV=1	#N/A	#N/A	GO:0016020	membrane	CC	#N/A	#N/A	Cp4.1LG11g03480.1	ylmG homolog chloroplastic	35.1	YlmG homolog protein 2, chloroplastic OS=Arabidopsis thaliana (sp|q9c595|ylmg2_arath : 233.0)	3
CUCPE_L11500_T_2	1.57607	0.00366305	2.2493	1.33005e-07	0.16183	0.959807	AT4G26370.1	antitermination NusB domain-containing protein	Q18B61	N utilization substance protein B homolog OS=Peptoclostridium difficile (strain 630) GN=nusB PE=3 SV=1	#N/A	#N/A	GO:0006353;GO:0003723;GO:0045893;GO:0010103;GO:0016226;GO:0009073;GO:0042793;GO:0009507	DNA-templated transcription, termination;RNA binding;positive regulation of transcription, DNA-templated;stomatal complex morphogenesis;iron-sulfur cluster assembly;aromatic amino acid family biosynthetic process;transcription from plastid promoter;chloroplast	BP;MF;BP;BP;BP;BP;BP;CC	IPR006027	undef	Cp4.1LG05g08650.1	Antitermination domain-containing isoform 1	35.2	no hits	3
CUCPE_TC456	0.539305	0.701913	2.24908	0.00231963	-2.05364	0.0650497	AT4G00430.1	plasma membrane intrinsic protein 1\x3b4	Q39196	Probable aquaporin PIP1-4 OS=Arabidopsis thaliana GN=PIP1.4 PE=1 SV=1	Cucsa.368690.1	plasma membrane intrinsic protein 1;4	GO:0010106;GO:0006833;GO:0015250;GO:0009414;GO:0006826;GO:0016021;GO:0005886	cellular response to iron ion starvation;water transport;water channel activity;response to water deprivation;iron ion transport;integral component of membrane;plasma membrane	BP;BP;MF;BP;BP;CC;CC	IPR000425;IPR023271;IPR022357	Major intrinsic protein;undef;MIP family signature	Cp4.1LG01g05260.1	aquaporin PIP1-2 isoform X2	24.3.1.2	plasma membrane intrinsic protein (PIP)	3
CUCPE_L935_T_7	1.9749	1.78986e-09	2.24782	1.5912e-16	-0.0801759	0.959807	AT5G05580.1	fatty acid desaturase 8	P48620	Omega-3 fatty acid desaturase, chloroplastic OS=Sesamum indicum GN=FAD7 PE=2 SV=1	Cucsa.368480.1	fatty acid desaturase 8	GO:0055114;GO:0006629;GO:0016717	oxidation-reduction process;lipid metabolic process;oxidoreductase activity, acting on paired donors, with oxidation of a pair of donors resulting in the reduction of molecular oxygen to two molecules of water	BP;BP;MF	IPR021863;IPR005804	Domain of unknown function (DUF3474);Fatty acid desaturase	Cp4.1LG01g05380.1	omega-3 fatty acid chloroplastic-like	5.1.7.3	omega-3/omega-6 fatty acid desaturase	3
CUCPE_TC20256	1.24684	0.0384998	2.24745	5.13818e-05	0.75521	0.628196	AT1G23050.1	hydroxyproline-rich glycoprotein family protein	P13983	Extensin OS=Nicotiana tabacum GN=HRGPNT3 PE=2 SV=1	#N/A	#N/A	#N/A	#N/A	#N/A	#N/A	#N/A	Cp4.1LG00g15680.1	#N/A	35.2	no hits	3
CUCPE_TC1222	1.29199	0.0385742	2.24528	2.17866e-05	-1.71491	0.257307	AT5G22740.1	cellulose synthase-like A02	Q9FNI7	Glucomannan 4-beta-mannosyltransferase 2 OS=Arabidopsis thaliana GN=CSLA2 PE=2 SV=1	Cucsa.385420.7	cellulose synthase-like A02	GO:0097502;GO:0006011;GO:0005982;GO:0010192;GO:0047259;GO:0048359;GO:0005985;GO:0000136;GO:0016760;GO:0030244;GO:0051753	mannosylation;UDP-glucose metabolic process;starch metabolic process;mucilage biosynthetic process;glucomannan 4-beta-mannosyltransferase activity;mucilage metabolic process involved in seed coat development;sucrose metabolic process;alpha-1,6-mannosyltransferase complex;cellulose synthase (UDP-forming) activity;cellulose biosynthetic process;mannan synthase activity	BP;BP;BP;BP;MF;BP;BP;CC;MF;BP;MF	IPR029044	undef	Cp4.1LG05g04320.1	glucomannan 4-beta-mannosyltransferase 2	21.2.3.1.1.1	mannan synthase (CSLA)	3
CUCPE_L9559_T_11	1.38884	0.0196376	2.23872	2.74194e-07	-2.84866	0.00139297	AT5G64570.1	beta-D-xylosidase 4	A5JTQ2	Beta-xylosidase/alpha-L-arabinofuranosidase 1 (Fragment) OS=Medicago sativa subsp. varia GN=Xyl1 PE=1 SV=1	Cucsa.345770.1	beta-D-xylosidase 4	GO:0008422;GO:0005975	beta-glucosidase activity;carbohydrate metabolic process	MF;BP	IPR026891;IPR017853;IPR002772;IPR001764	Fibronectin type III-like domain;undef;undef;Glycosyl hydrolase family 3 signature	Cp4.1LG04g06990.1	beta-xylosidase alpha-L-arabinofuranosidase 2-like	21.3.2.2.3.2	bifunctional alpha-L-arabinofuranosidase and beta-D-xylosidase (BXL)	3
CUCPE_L14585_T_1	1.55314	0.0019705	2.23575	2.74584e-06	-0.306039	0.890123	AT4G38840.1	SAUR-like auxin-responsive protein family	P33080	Auxin-induced protein X10A OS=Glycine max PE=2 SV=1	#N/A	#N/A	GO:0009733	response to auxin	BP	IPR003676	Auxin responsive protein	Cp4.1LG05g13060.1	auxin-induced 15A-like	35.1	Auxin-induced protein X10A OS=Glycine max (sp|p33080|ax10a_soybn : 117.0)	3
CUCPE_TC635	1.7356	5.85435e-05	2.2354	3.17402e-09	-1.43519	0.155201	AT4G08685.1	Pollen Ole e 1 allergen and extensin family protein	Q9LX15	Protein DOWNSTREAM OF FLC OS=Arabidopsis thaliana GN=DFC PE=2 SV=1	Cucsa.154560.1	Pollen Ole e 1 allergen and extensin family protein	GO:0005615;GO:0042546;GO:0019344;GO:0009651;GO:0007030;GO:0006816	extracellular space;cell wall biogenesis;cysteine biosynthetic process;response to salt stress;Golgi organization;calcium ion transport	CC;BP;BP;BP;BP;BP	#N/A	#N/A	Cp4.1LG11g04260.1	pollen-specific C13	35.2	no hits	3
CUCPE_TC14419	1.36013	0.216395	2.23022	0.00771961	-1.5837	0.399218	AT4G38660.1	Pathogenesis-related thaumatin superfamily protein	O80327	Thaumatin-like protein 1 OS=Pyrus pyrifolia GN=TL1 PE=1 SV=1	Cucsa.169010.1	Pathogenesis-related thaumatin superfamily protein	GO:0048653;GO:0009664;GO:0031225;GO:0042545;GO:0010075	anther development;plant-type cell wall organization;anchored component of membrane;cell wall modification;regulation of meristem growth	BP;BP;CC;BP;BP	#N/A	#N/A	Cp4.1LG16g03030.1	thaumatin 1b	35.1	Thaumatin-like protein 1 OS=Arabidopsis thaliana (sp|a0a1p8b554|thlp1_arath : 355.0)	3
CUCPE_TC11560	1.45315	0.260711	2.22972	0.0240777	-1.10824	0.705002	AT2G36650.1	unknown protein\x3b Has 35333 Blast hits to 34131 proteins in 2444 species\x3a Archae - 798\x3b Bacteria - 22429\x3b Metazoa - 974\x3b Fungi - 991\x3b Plants - 531\x3b Viruses - 0\x3b Other Eukaryotes - 9610 (source\x3a NCBI BLink).	Q9QR71	Protein ORF73 OS=Human herpesvirus 8 type P (isolate GK18) GN=ORF73 PE=4 SV=1	#N/A	#N/A	#N/A	#N/A	#N/A	#N/A	#N/A	Cp4.1LG03g01220.1	chloroplastic	35.2	no hits	3
CUCPE_TC15731	1.54888	0.0260672	2.22869	4.43408e-05	-1.83861	0.204696	AT1G48600.2	S-adenosyl-L-methionine-dependent methyltransferases superfamily protein	Q944H0	Phosphomethylethanolamine N-methyltransferase OS=Arabidopsis thaliana GN=NMT2 PE=2 SV=2	Cucsa.121920.1	S-adenosyl-L-methionine-dependent methyltransferases superfamily protein	GO:0000234;GO:0032259;GO:0006656	phosphoethanolamine N-methyltransferase activity;methylation;phosphatidylcholine biosynthetic process	MF;BP;BP	IPR025771;IPR013216;IPR029063	Phosphoethanolamine N-methyltransferase (PEAMT) (EC 211103) family profile;Methyltransferase domain;undef	Cp4.1LG20g01500.1	phosphomethylethanolamine N-methyltransferase isoform X1	5.2.4.1	phospho-base N-methyltransferase	3
CUCPE_TC5080	1.96807	0.0062922	2.22823	0.000255687	-1.56949	0.297629	AT2G42820.1	HVA22-like protein F	Q682H0	HVA22-like protein f OS=Arabidopsis thaliana GN=HVA22F PE=2 SV=1	Cucsa.139630.1	HVA22-like protein F	GO:0016021	integral component of membrane	CC	IPR004345	TB2/DP1, HVA22 family	Cp4.1LG16g07360.1	HVA22 f	35.1	HVA22-like protein f OS=Arabidopsis thaliana (sp|q682h0|ha22f_arath : 195.0)	3
CUCPE_TC7491	1.28466	0.179555	2.22582	0.00394723	-0.097632	0.9832	AT4G33250.1	eukaryotic translation initiation factor 3K	Q9SZA3	Eukaryotic translation initiation factor 3 subunit K OS=Arabidopsis thaliana GN=TIF3K1 PE=2 SV=1	Cucsa.142070.1	eukaryotic translation initiation factor 3K	GO:0005840;GO:0043022;GO:0001731;GO:0016282;GO:0003743;GO:0006446;GO:0005829;GO:0033290;GO:0005852	ribosome;ribosome binding;formation of translation preinitiation complex;eukaryotic 43S preinitiation complex;translation initiation factor activity;regulation of translational initiation;cytosol;eukaryotic 48S preinitiation complex;eukaryotic translation initiation factor 3 complex	CC;MF;BP;CC;MF;BP;CC;CC;CC	IPR016024;IPR011991;IPR009374;IPR016020	undef;undef;Eukaryotic translation initiation factor 3 subunit K [EIF3K];undef	Cp4.1LG18g02920.1	eukaryotic translation initiation factor 3 subunit K	17.4.1.3.11	component eIF3k of eIF3 mRNA-to-PIC binding complex	3
CUCPE_TC222	1.47174	0.000115438	2.22532	1.69619e-11	-0.14097	0.931358	AT5G39850.1	Ribosomal protein S4	Q9FLF0	40S ribosomal protein S9-2 OS=Arabidopsis thaliana GN=RPS9C PE=2 SV=1	Cucsa.285190.1	Ribosomal protein S4	GO:0042254;GO:0006412;GO:0003735;GO:0015935;GO:0019843	ribosome biogenesis;translation;structural constituent of ribosome;small ribosomal subunit;rRNA binding	BP;BP;MF;CC;MF	IPR005710;IPR002942;IPR018079;IPR001912	uS4_arch: ribosomal protein uS4;S4 domain;Ribosomal protein S4 signature;Ribosomal protein S4/S9 N-terminal domain	Cp4.1LG06g09830.1	40S ribosomal S9-2	17.1.3.1.10	component RPS9 of SSU proteome	3
CUCPE_TC20594	1.31462	0.338939	2.22272	0.0260182	-1.22459	0.604849	AT3G50170.1	Plant protein of unknown function (DUF247)	Q9SD53	UPF0481 protein At3g47200 OS=Arabidopsis thaliana GN=At3g47200 PE=2 SV=1	Cucsa.349150.1	Plant protein of unknown function (DUF247)	#N/A	#N/A	#N/A	IPR004158	Plant protein of unknown function	Cp4.1LG17g09520.1	#N/A	35.1	UPF0481 protein At3g47200 OS=Arabidopsis thaliana (sp|q9sd53|y3720_arath : 129.0)	3
CUCPE_TC19057	1.34024	0.0153053	2.22255	4.43408e-05	-0.742177	0.656191	#N/A	#N/A	#N/A	#N/A	#N/A	#N/A	#N/A	#N/A	#N/A	#N/A	#N/A	Cp4.1LG02g13780.1	#N/A	35.2	no hits	3
CUCPE_TC3222	1.26144	0.109807	2.21953	0.00137778	-0.897114	0.713218	AT2G17230.1	EXORDIUM like 5	Q9SII5	Protein EXORDIUM-like 5 OS=Arabidopsis thaliana GN=EXL5 PE=2 SV=1	Cucsa.119880.1	EXORDIUM like 5	#N/A	#N/A	#N/A	IPR006766	Phosphate-induced protein 1 conserved region	Cp4.1LG16g03550.1	#N/A	35.1	Protein EXORDIUM-like 5 OS=Arabidopsis thaliana (sp|q9sii5|exol5_arath : 433.0)	3
CUCPE_TC2386	1.14097	0.0120847	2.21356	9.744e-10	-0.266075	0.849085	AT3G48930.1	Nucleic acid-binding, OB-fold-like protein	Q9M5M1	40S ribosomal protein S11 OS=Euphorbia esula GN=RPS11 PE=2 SV=1	Cucsa.162590.1	ribosomal protein S11-beta	GO:0005840;GO:0042254;GO:0006412;GO:0003735	ribosome;ribosome biogenesis;translation;structural constituent of ribosome	CC;BP;BP;MF	IPR028333;IPR000266;IPR012340;IPR019979	uS17_arch: ribosomal protein uS17;30S ribosomal protein S17 [rpsQ];undef;Ribosomal protein S17 signature	Cp4.1LG15g06550.1	glutamate receptor	17.1.3.1.12	component RPS11 of SSU proteome	3
CUCPE_TC419	0.0916723	0.955972	2.21315	0.00025997	0.143843	0.951822	AT1G64720.1	Polyketide cyclase/dehydrase and lipid transport superfamily protein	Q8R1R3	StAR-related lipid transfer protein 7, mitochondrial OS=Mus musculus GN=Stard7 PE=2 SV=2	Cucsa.106710.1	Polyketide cyclase/dehydrase and lipid transport superfamily protein	GO:0008289;GO:0005773	lipid binding;vacuole	MF;CC	IPR002913;IPR023393	START domain profile;undef	Cp4.1LG14g02150.1	Phosphatidylcholine transfer	35.2	no hits	3
CUCPE_TC19058	1.16405	0.340716	2.21242	0.00893224	0.0316388	0.992961	AT3G09200.1	Ribosomal protein L10 family protein	P50346	60S acidic ribosomal protein P0 OS=Glycine max PE=1 SV=1	Cucsa.368670.1	Ribosomal protein L10 family protein	GO:0005840;GO:0042254;GO:0003906;GO:0006284	ribosome;ribosome biogenesis;DNA-(apurinic or apyrimidinic site) lyase activity;base-excision repair	CC;BP;MF;BP	IPR001790	Ribosomal protein L10	Cp4.1LG01g11130.1	60S acidic ribosomal P0	17.1.2.1.45	component RPP0 of LSU proteome component	3
CUCPE_TC742	1.99094	0.00121849	2.21204	1.70503e-05	-0.6789	0.67881	AT4G01050.1	thylakoid rhodanese-like	Q9M158	Rhodanese-like domain-containing protein 4, chloroplastic OS=Arabidopsis thaliana GN=STR4 PE=1 SV=2	Cucsa.259120.1	thylakoid rhodanese-like	GO:0051188;GO:0044085;GO:0009657;GO:0008652;GO:0015994;GO:0080090;GO:0009534;GO:0071310;GO:0044802;GO:0006732;GO:0031347;GO:0031323;GO:0006633;GO:0044272;GO:0000096;GO:0006796;GO:0009814;GO:0007165;GO:1901701;GO:0051649;GO:0009069;GO:0071229;GO:0019438;GO:0009719;GO:0019637;GO:0009743;GO:0009767;GO:0034660;GO:1901362;GO:0009639	cofactor biosynthetic process;cellular component biogenesis;plastid organization;cellular amino acid biosynthetic process;chlorophyll metabolic process;regulation of primary metabolic process;chloroplast thylakoid;cellular response to organic substance;single-organism membrane organization;coenzyme metabolic process;regulation of defense response;regulation of cellular metabolic process;fatty aci…	BP;BP;BP;BP;BP;BP;CC;BP;BP;BP;BP;BP;BP;BP;BP;BP;BP;BP;BP;BP;BP;BP;BP;BP;BP;BP;BP;BP;BP;BP	IPR001763	undef	Cp4.1LG08g00910.1	rhodanese-like domain-containing chloroplastic	1.1.5.2.2.1	TROL protein involved in ferredoxin-NADP oxidoreductase membrane-tethering	3
CUCPE_TC14487	1.72548	0.000270851	2.20877	2.65931e-06	0.51302	0.780422	AT1G23190.1	Phosphoglucomutase/phosphomannomutase family protein	Q9ZSQ4	Phosphoglucomutase, cytoplasmic OS=Populus tremula GN=PGM1 PE=2 SV=1	Cucsa.280250.1	Phosphoglucomutase/phosphomannomutase family protein	GO:0000287;GO:0005982;GO:0006094;GO:0006096;GO:0005985;GO:0004614;GO:0005737;GO:0006098;GO:0019872;GO:0006012	magnesium ion binding;starch metabolic process;gluconeogenesis;glycolytic process;sucrose metabolic process;phosphoglucomutase activity;cytoplasm;pentose-phosphate shunt;streptomycin biosynthetic process;galactose metabolic process	MF;BP;BP;BP;BP;MF;CC;BP;BP;BP	IPR005846;IPR005841;IPR016066;IPR005845;IPR005843;IPR016055;IPR005844	Phosphoglucomutase/phosphomannomutase, alpha/beta/alpha domain III;Phosphoglucomutase/phosphomannomutase family signature;Phosphoglucomutase and phosphomannomutase phosphoserine signature;Phosphoglucomutase/phosphomannomutase, alpha/beta/alpha domain II;Phosphoglucomutase/phosphomannomutase, C-terminal domain;undef;Phosphoglucomutase/phosphomannomutase, alpha/beta/alpha domain I	Cp4.1LG01g18420.1	cytoplasmic	3.1.2.5	cytosolic phosphoglucomutase	3
CUCPE_TC558	1.57791	4.4812e-05	2.20256	9.53491e-11	-0.12526	0.943016	AT1G48830.2	Ribosomal protein S7e family protein	Q9ZNS1	40S ribosomal protein S7 OS=Avicennia marina GN=RPS7 PE=2 SV=1	Cucsa.111130.3	Ribosomal protein S7e family protein	GO:0005840;GO:0042254;GO:0006412;GO:0003735	ribosome;ribosome biogenesis;translation;structural constituent of ribosome	CC;BP;BP;MF	IPR000554	Ribosomal protein S7e	Cp4.1LG18g07030.1	40S ribosomal S7	17.1.3.1.8	component RPS7 of SSU proteome	3
CUCPE_L18354_T_1	1.1712	0.038829	2.20013	1.05187e-06	0.164554	0.959044	AT4G39040.1	RNA-binding CRS1 / YhbY (CRM) domain protein	P54454	Probable RNA-binding protein YqeI OS=Bacillus subtilis (strain 168) GN=yqeI PE=3 SV=1	#N/A	#N/A	GO:0003723	RNA binding	MF	IPR001890	RNA-BINDING YHBY UPF0044 PREDICTED RNA RIBOSOMAL CONTAINING KH BINDING DOMAIN	Cp4.1LG04g01020.1	CRS1 domain	35.2	no hits	3
CUCPE_TC19296	1.86931	0.00293416	2.19578	3.81087e-05	0.531979	0.835292	AT3G56070.2	rotamase cyclophilin 2	Q38867	Peptidyl-prolyl cis-trans isomerase CYP19-3 OS=Arabidopsis thaliana GN=CYP19-3 PE=2 SV=2	Cucsa.291670.1	rotamase cyclophilin 2	GO:0006457;GO:0003755;GO:0007165;GO:0001510;GO:0005829;GO:0005794;GO:0000413;GO:0016018;GO:0005739;GO:0006364	protein folding;peptidyl-prolyl cis-trans isomerase activity;signal transduction;RNA methylation;cytosol;Golgi apparatus;protein peptidyl-prolyl isomerization;cyclosporin A binding;mitochondrion;rRNA processing	BP;MF;BP;BP;CC;CC;BP;MF;CC;BP	IPR029000;IPR024936;IPR002130;IPR020892	undef;undef;Cyclophilin-type peptidyl-prolyl cis-trans isomerase domain profile;Cyclophilin-type peptidyl-prolyl cis-trans isomerase signature	Cp4.1LG05g08450.1	peptidyl-prolyl cis-trans isomerase CYP19-3	18.12.1	protein folding catalyst	3
CUCPE_TC21956	3.25827	6.8149e-05	2.18249	0.00124727	-1.69267	0.257762	AT3G50160.1	Plant protein of unknown function (DUF247)	Q9SD53	UPF0481 protein At3g47200 OS=Arabidopsis thaliana GN=At3g47200 PE=2 SV=1	Cucsa.349150.1	Plant protein of unknown function (DUF247)	#N/A	#N/A	#N/A	IPR004158	Plant protein of unknown function	Cp4.1LG06g09960.1	#N/A	35.1	UPF0481 protein At3g47200 OS=Arabidopsis thaliana (sp|q9sd53|y3720_arath : 119.0)	1
CUCPE_TC4155	1.17297	0.267415	2.18179	0.0173837	-0.367907	0.900031	AT1G20810.1	FKBP-like peptidyl-prolyl cis-trans isomerase family protein	Q9LM71	Peptidyl-prolyl cis-trans isomerase FKBP18, chloroplastic OS=Arabidopsis thaliana GN=FKBP18 PE=1 SV=2	Cucsa.272310.1	FKBP-like peptidyl-prolyl cis-trans isomerase family protein	GO:0006457;GO:0003755;GO:0031977;GO:0000413;GO:0009507	protein folding;peptidyl-prolyl cis-trans isomerase activity;thylakoid lumen;protein peptidyl-prolyl isomerization;chloroplast	BP;MF;CC;BP;CC	IPR001179	FKBP-type peptidyl-prolyl cis-trans isomerase domain profile	Cp4.1LG02g08550.1	peptidyl-prolyl cis-trans isomerase chloroplastic	18.12.2	protein folding catalyst (FKBP)	3
CUCPE_L13548_T_2	1.3293	0.00400106	2.18086	1.96389e-08	-0.248025	0.904949	AT1G32210.1	Defender against death (DAD family) protein	Q9M3T9	Dolichyl-diphosphooligosaccharide--protein glycosyltransferase subunit DAD1 OS=Betula pendula GN=DAD1 PE=3 SV=1	#N/A	#N/A	GO:0018279;GO:0004579;GO:0008250;GO:0043069;GO:0016021	protein N-linked glycosylation via asparagine;dolichyl-diphosphooligosaccharide-protein glycotransferase activity;oligosaccharyltransferase complex;negative regulation of programmed cell death;integral component of membrane	BP;MF;CC;BP;CC	IPR003038	DAD family	Cp4.1LG08g08830.1	dolichyl-diphosphooligosaccharide-- glycosyltransferase subunit DAD1	18.1.1.5.2	component OST2 of oligosaccharyl transferase (OST) complex	3
CUCPE_TC15559	0.638336	0.59909	2.1805	0.00333436	-2.88233	0.0110635	#N/A	#N/A	#N/A	#N/A	#N/A	#N/A	#N/A	#N/A	#N/A	#N/A	#N/A	Cp4.1LG01g14430.1	PREDICTED: uncharacterized protein LOC103489415	35.2	no hits	3
CUCPE_TC7427	1.71547	0.0782884	2.17978	0.00406517	-0.723397	0.803932	AT2G04780.2	FASCICLIN-like arabinoogalactan 7	Q9SJ81	Fasciclin-like arabinogalactan protein 7 OS=Arabidopsis thaliana GN=FLA7 PE=1 SV=1	Cucsa.181010.1	FASCICLIN-like arabinoogalactan 7	GO:0046658	anchored component of plasma membrane	CC	#N/A	#N/A	Cp4.1LG15g06980.1	#N/A	21.4.1.1.3	fasciclin-type arabinogalactan protein	3
CUCPE_TC14576	2.08222	0.00942586	2.17676	0.000656116	-0.12537	0.976264	AT4G25910.1	NFU domain protein 3	Q84RQ7	NifU-like protein 3, chloroplastic OS=Arabidopsis thaliana GN=NIFU3 PE=2 SV=1	Cucsa.089170.1	NFU domain protein 3	GO:0016226;GO:0005506;GO:0051536;GO:0009570	iron-sulfur cluster assembly;iron ion binding;iron-sulfur cluster binding;chloroplast stroma	BP;MF;MF;CC	IPR001075	NifU-like domain	Cp4.1LG11g06280.1	nifU chloroplastic	7.11.1.2.2	scaffold protein NFU of plastidial SUF system transfer phase	3
CUCPE_L8967_T_2	0.887386	0.130456	2.17615	1.14763e-07	-1.03754	0.233348	AT5G48760.2	Ribosomal protein L13 family protein	Q9FKC0	60S ribosomal protein L13a-4 OS=Arabidopsis thaliana GN=RPL13AD PE=2 SV=1	Cucsa.256430.1	Ribosomal protein L13 family protein	GO:0042254;GO:0015934;GO:0006412;GO:0003735	ribosome biogenesis;large ribosomal subunit;translation;structural constituent of ribosome	BP;CC;BP;MF	IPR023563;IPR005755;IPR005822;IPR023564	Ribosomal protein L13 signature;L13_A_E: ribosomal protein uL13;50S ribosomal protein L13 [rplM];undef	#N/A	#N/A	17.1.2.1.14	component RPL13a of LSU proteome component	3
CUCPE_TC1632	1.37454	0.000407642	2.17593	1.20087e-10	-0.312698	0.822598	AT3G12390.1	Nascent polypeptide-associated complex (NAC), alpha subunit family protein	Q9LHG9	Nascent polypeptide-associated complex subunit alpha-like protein 1 OS=Arabidopsis thaliana GN=At3g12390 PE=1 SV=1	Cucsa.358640.5	nascent polypeptide-associated complex subunit alpha-like protein 3	GO:0005634;GO:0009506;GO:0005794;GO:0051604;GO:0009651;GO:0006606;GO:0022626	nucleus;plasmodesma;Golgi apparatus;protein maturation;response to salt stress;protein import into nucleus;cytosolic ribosome	CC;CC;CC;BP;BP;BP;CC	IPR002715;IPR016641	NAC A/B domain profile;undef	Cp4.1LG10g10690.1	#N/A	19.1.2.1.1	subunit alpha of NAC ribosome-associated chaperone complex	3
CUCPE_L9727_T_1	1.12881	0.350891	2.17562	0.019104	-1.83919	0.308562	AT4G24250.1	Seven transmembrane MLO family protein	Q94KB2	MLO-like protein 13 OS=Arabidopsis thaliana GN=MLO13 PE=2 SV=1	Cucsa.228380.1	Seven transmembrane MLO family protein	GO:0006952;GO:0016021;GO:0005516;GO:0009607	defense response;integral component of membrane;calmodulin binding;response to biotic stimulus	BP;CC;MF;BP	#N/A	#N/A	Cp4.1LG16g00900.1	MLO 13	35.1	MLO-like protein 13 OS=Arabidopsis thaliana (sp|q94kb2|mlo13_arath : 305.0)	3
CUCPE_L19052_T_1	2.23467	0.00182763	2.1742	0.0008659	-2.08319	0.0263828	AT3G49470.1	nascent polypeptide-associated complex subunit alpha-like protein 2	Q94JX9	Nascent polypeptide-associated complex subunit alpha-like protein 2 OS=Arabidopsis thaliana GN=At3g49470 PE=2 SV=2	#N/A	#N/A	GO:0005829	cytosol	CC	IPR002715	NAC A/B domain profile	Cp4.1LG05g05740.1	nascent polypeptide-associated complex subunit alpha 2	19.1.2.1.1	subunit alpha of NAC ribosome-associated chaperone complex	1
CUCPE_L1447_T_2	1.13875	0.000514066	2.1737	1.58466e-13	-0.435536	0.588963	AT2G38140.1	plastid-specific ribosomal protein 4	O80439	30S ribosomal protein S31, chloroplastic OS=Arabidopsis thaliana GN=RPS31 PE=1 SV=1	Cucsa.067170.1	plastid-specific ribosomal protein 4	GO:0005840;GO:0009507	ribosome;chloroplast	CC;CC	IPR030826	ribo_THX: ribosomal small subunit protein bTHX	Cp4.1LG19g02810.1	30S ribosomal chloroplastic	17.7.2.2.24	component psPSRP4 of small ribosomal subunit proteome	3
CUCPE_L20692_T_1	1.34799	0.00978523	2.17273	2.8655e-07	-0.0699043	0.984565	AT5G08540.1	unknown protein\x3b FUNCTIONS IN\x3a molecular_function unknown\x3b INVOLVED IN\x3a biological_process unknown\x3b LOCATED IN\x3a chloroplast thylakoid membrane, chloroplast, chloroplast envelope\x3b EXPRESSED IN\x3a 24 plant structures\x3b EXPRESSED DURING\x3a 13 growth stages\x3b /.../0201 Blast hits to 17322 proteins in 780 species\x3a Archae - 12\x3b Bacteria - 1396\x3b Metazoa - 17338\x3b Fu…	#N/A	#N/A	#N/A	#N/A	GO:0009535;GO:0009941	chloroplast thylakoid membrane;chloroplast envelope	CC;CC	#N/A	#N/A	Cp4.1LG09g04870.1	PREDICTED: uncharacterized protein LOC103488789	35.2	no hits	3
CUCPE_L92_T_2	1.06585	0.103114	2.1683	2.28115e-05	-0.070582	0.980369	AT1G43170.9	ribosomal protein 1	P35684	60S ribosomal protein L3 OS=Oryza sativa subsp. japonica GN=RPL3 PE=2 SV=2	Cucsa.325800.2	ribosomal protein 1	GO:0005840;GO:0042254;GO:0006412;GO:0003735	ribosome;ribosome biogenesis;translation;structural constituent of ribosome	CC;BP;BP;MF	IPR000597;IPR019926;IPR009000	Ribosomal protein L3;Ribosomal protein L3 signature;undef	Cp4.1LG17g04890.1	60S ribosomal L3	17.1.2.1.1	component RPL3 of LSU proteome component	3
CUCPE_TC1721	1.23592	0.0303208	2.16567	6.67954e-06	-0.146297	0.942789	AT1G19910.1	ATPase, F0/V0 complex, subunit C protein	Q96473	V-type proton ATPase 16 kDa proteolipid subunit OS=Kalanchoe daigremontiana PE=2 SV=1	Cucsa.159700.1	ATPase, F0/V0 complex, subunit C protein	GO:0015991;GO:0000220;GO:0016021;GO:0015078;GO:0016887;GO:0009507	ATP hydrolysis coupled proton transport;vacuolar proton-transporting V-type ATPase, V0 domain;integral component of membrane;hydrogen ion transmembrane transporter activity;ATPase activity;chloroplast	BP;CC;CC;MF;MF;CC	IPR002379;IPR011555;IPR000245	undef;V_ATP_synt_C: V-type ATPase, C subunit;Vacuolar ATP synthase 16kDa subunit signature	Cp4.1LG02g03250.1	V-type proton ATPase 16 kDa proteolipid subunit	24.1.1.1.2	subunit c of V-type ATPase membrane V0 subcomplex	3
CUCPE_L20195_T_5	2.25612	0.00210933	2.16247	0.0205974	1.64877	0.101727	AT2G20420.1	ATP citrate lyase (ACL) family protein	Q6K9N6	Succinyl-CoA ligase [ADP-forming] subunit beta, mitochondrial OS=Oryza sativa subsp. japonica GN=Os02g0621700 PE=1 SV=1	#N/A	#N/A	GO:0004775;GO:0005524;GO:0019643;GO:0006094;GO:0042709;GO:0019243;GO:0006096;GO:0051788;GO:0080129;GO:0006511;GO:0005507;GO:0009651;GO:0009853;GO:0005739	succinate-CoA ligase (ADP-forming) activity;ATP binding;reductive tricarboxylic acid cycle;gluconeogenesis;succinate-CoA ligase complex;methylglyoxal catabolic process to D-lactate via S-lactoyl-glutathione;glycolytic process;response to misfolded protein;proteasome core complex assembly;ubiquitin-dependent protein catabolic process;copper ion binding;response to salt stress;photorespiration;mito…	MF;MF;BP;BP;CC;BP;BP;BP;BP;BP;MF;BP;BP;CC	IPR016102;IPR005811	undef;CoA-ligase	Cp4.1LG17g09560.1	succinyl- ligase [ADP-forming] subunit mitochondrial	2.3.5.2	subunit beta of succinyl-CoA ligase heterodimer	1
CUCPE_L545_T_1	1.68038	1.18431e-09	2.1621	1.83895e-18	0.584475	0.270083	AT5G13650.1	elongation factor family protein	P72749	GTP-binding protein TypA/BipA homolog OS=Synechocystis sp. (strain PCC 6803 / Kazusa) GN=typA PE=3 SV=1	Cucsa.337360.1	elongation factor family protein	GO:0010468;GO:0005525;GO:0031425;GO:0000302;GO:0003924;GO:0003676;GO:0009570	regulation of gene expression;GTP binding;chloroplast RNA processing;response to reactive oxygen species;GTPase activity;nucleic acid binding;chloroplast stroma	BP;MF;BP;BP;MF;MF;CC	IPR005225;IPR009022;IPR009000;IPR000640;IPR031157;IPR027417;IPR006298;IPR004161;IPR000795	small_GTP: small GTP-binding protein domain;undef;undef;undef;Translational (tr)-type guanine nucleotide-binding (G) domain signature;undef;TypA_BipA: GTP-binding protein TypA/BipA;Elongation factor Tu domain 2;GTP-binding elongation factor signature	Cp4.1LG08g13620.1	GTP-binding homolog	35.1	Putative elongation factor TypA-like SVR3, chloroplastic OS=Arabidopsis thaliana (sp|f4k410|svr3_arath : 1090.0)	3
CUCPE_TC221	1.39906	0.000845956	2.16122	6.24456e-10	-0.253723	0.874336	AT5G39850.1	Ribosomal protein S4	Q9FLF0	40S ribosomal protein S9-2 OS=Arabidopsis thaliana GN=RPS9C PE=2 SV=1	Cucsa.285190.1	Ribosomal protein S4	GO:0042254;GO:0006412;GO:0003735;GO:0015935;GO:0019843	ribosome biogenesis;translation;structural constituent of ribosome;small ribosomal subunit;rRNA binding	BP;BP;MF;CC;MF	IPR005710;IPR002942;IPR018079;IPR001912	uS4_arch: ribosomal protein uS4;S4 RNA-binding domain;Ribosomal protein S4 signature;Ribosomal protein S4/S9 N-terminal domain	Cp4.1LG06g09830.1	40S ribosomal S9-2	17.1.3.1.10	component RPS9 of SSU proteome	3
CUCPE_L9625_T_3	1.83345	0.0477335	2.16094	0.00715484	2.44253	0.00825991	AT2G04620.1	Cation efflux family protein	P13709	Homeotic protein female sterile OS=Drosophila melanogaster GN=fs(1)h PE=1 SV=2	#N/A	#N/A	#N/A	#N/A	#N/A	#N/A	#N/A	Cp4.1LG11g01580.1	#N/A	35.2	no hits	5
CUCPE_L2485_T_1	1.19278	0.00869433	2.15999	1.4716e-08	-0.577351	0.580185	AT1G51060.1	histone H2A 10	Q84NJ4	Probable histone H2A.3 OS=Oryza sativa subsp. japonica GN=Os08g0427700 PE=3 SV=1	Cucsa.267260.1	histone H2A 10	GO:0003677;GO:0008283;GO:0005730;GO:0005618;GO:0046982;GO:0000786	DNA binding;cell proliferation;nucleolus;cell wall;protein heterodimerization activity;nucleosome	MF;BP;CC;CC;MF;CC	IPR009072;IPR007125;IPR002119	undef;Core histone H2A/H2B/H3/H4;Histone H2A signature	Cp4.1LG06g07260.1	probable histone	12.1.2	histone (H2A)	3
CUCPE_TC3864	1.29035	0.00315885	2.15777	3.39094e-07	-1.07115	0.182628	AT3G55330.1	PsbP-like protein 1	P82538	PsbP-like protein 1, chloroplastic OS=Arabidopsis thaliana GN=PPL1 PE=1 SV=1	Cucsa.168030.1	PsbP-like protein 1	GO:0044085;GO:0016043;GO:0019898;GO:0006139;GO:0009654;GO:0044699;GO:0031977;GO:0005509;GO:0009507;GO:0015979	cellular component biogenesis;cellular component organization;extrinsic component of membrane;nucleobase-containing compound metabolic process;photosystem II oxygen evolving complex;single-organism process;thylakoid lumen;calcium ion binding;chloroplast;photosynthesis	BP;BP;CC;BP;CC;BP;CC;MF;CC;BP	IPR002683;IPR016123	PsbP;undef	Cp4.1LG13g09690.1	psbP chloroplastic	1.1.1.3.17	PPL1 protein involved in PS-II assembly	3
CUCPE_L17883_T_2	1.43769	0.00276571	2.15625	2.91522e-07	-0.234306	0.908253	AT5G20500.1	Glutaredoxin family protein	Q8LFQ6	Glutaredoxin-C4 OS=Arabidopsis thaliana GN=GRXC4 PE=2 SV=2	#N/A	#N/A	GO:0015035;GO:0009055;GO:0005783;GO:0005794;GO:0006118;GO:0055114;GO:0045454	protein disulfide oxidoreductase activity;electron carrier activity;endoplasmic reticulum;Golgi apparatus;obsolete electron transport;oxidation-reduction process;cell redox homeostasis	MF;MF;CC;CC;BP;BP;BP	IPR012336;IPR014025;IPR002109	undef;Glutaredoxin signature;Glutaredoxin domain profile	Cp4.1LG18g06520.1	glutaredoxin-C4	18.8.2	glutaredoxin	3
CUCPE_L12046_T_2	1.85466	0.00292713	2.15385	0.000153878	-1.98139	0.0044744	AT2G10940.2	Bifunctional inhibitor/lipid-transfer protein/seed storage 2S albumin superfamily protein	Q00451	36.4 kDa proline-rich protein OS=Solanum lycopersicum GN=TPRP-F1 PE=2 SV=1	#N/A	#N/A	GO:0048046;GO:0009535;GO:0009506	apoplast;chloroplast thylakoid membrane;plasmodesma	CC;CC;CC	IPR016140;IPR027923	Plant lipid transfer protein / seed storage protein / trypsin-alpha amylase inhibitor domain family;Hydrophobic seed protein	Cp4.1LG04g09280.1	#N/A	35.1	36.4 kDa proline-rich protein OS=Solanum lycopersicum (sp|q00451|prf1_sollc : 119.0)	3
CUCPE_TC1459	1.74517	0.00194417	2.14957	2.52615e-05	-0.32968	0.886035	AT2G38270.1	CAX-interacting protein 2	Q8H7F6	Monothiol glutaredoxin-S16, chloroplastic OS=Arabidopsis thaliana GN=GRXS16 PE=1 SV=2	Cucsa.176530.1	CAX-interacting protein 2	GO:0048653;GO:0015035;GO:0009055;GO:0006118;GO:0006812;GO:0055114;GO:0045454;GO:0009570	anther development;protein disulfide oxidoreductase activity;electron carrier activity;obsolete electron transport;cation transport;oxidation-reduction process;cell redox homeostasis;chloroplast stroma	BP;MF;MF;BP;BP;BP;BP;CC	IPR012336;IPR002109	undef;Glutaredoxin domain profile	Cp4.1LG08g12340.1	bifunctional monothiol glutaredoxin- chloroplastic	35.1	Bifunctional monothiol glutaredoxin-S16, chloroplastic OS=Arabidopsis thaliana (sp|q8h7f6|grs16_arath : 347.0)	3
CUCPE_TC17242	1.68839	0.25029	2.14915	0.0493019	1.32752	0.551851	AT5G05000.3	translocon at the outer envelope membrane of chloroplasts 34	Q41009	Translocase of chloroplast 34 OS=Pisum sativum GN=TOC34 PE=1 SV=1	Cucsa.322630.2	translocon at the outer envelope membrane of chloroplasts 34	GO:0008152;GO:0071806;GO:0006886;GO:0005515;GO:0016787;GO:0019031;GO:0016021;GO:0015450;GO:0009707;GO:0005525	metabolic process;protein transmembrane transport;intracellular protein transport;protein binding;hydrolase activity;viral envelope;integral component of membrane;P-P-bond-hydrolysis-driven protein transmembrane transporter activity;chloroplast outer membrane;GTP binding	BP;BP;BP;MF;MF;CC;CC;MF;CC;MF	IPR005688;IPR027417;IPR006703	undef;undef;AIG1 family	Cp4.1LG14g10230.1	translocase of chloroplast 34	23.1.2.3	component Toc33|Toc34 of outer envelope TOC translocation system	3
CUCPE_TC22200	0.967201	0.176842	2.14912	2.14887e-06	0.581173	0.60868	AT3G22840.1	Chlorophyll A-B binding family protein	P93735	Early light-induced protein 1, chloroplastic OS=Arabidopsis thaliana GN=ELIP1 PE=1 SV=1	Cucsa.254640.1	Chlorophyll A-B binding family protein	GO:0009535;GO:0009523;GO:0071491;GO:0071486;GO:0071483;GO:0009718;GO:0010380;GO:0016021;GO:0010117;GO:0016168;GO:0009409;GO:0071490;GO:0010224;GO:0034605;GO:0009744;GO:0080167;GO:0010030;GO:0071492;GO:0009522;GO:0015979	chloroplast thylakoid membrane;photosystem II;cellular response to red light;cellular response to high light intensity;cellular response to blue light;anthocyanin-containing compound biosynthetic process;regulation of chlorophyll biosynthetic process;integral component of membrane;photoprotection;chlorophyll binding;response to cold;cellular response to far red light;response to UV-B;cellular res…	CC;CC;BP;BP;BP;BP;BP;CC;BP;MF;BP;BP;BP;BP;BP;BP;BP;BP;CC;BP	#N/A	#N/A	Cp4.1LG08g03840.1	early light-induced chloroplastic	1.1.1.6.2.1	ELIP LHC-related protein	3
CUCPE_L27157_T_1	1.74289	0.00472726	2.14827	1.0015e-06	-0.190369	0.942789	AT1G19920.1	Pseudouridine synthase/archaeosine transglycosylase-like family protein	Q43870	ATP sulfurylase 2 OS=Arabidopsis thaliana GN=APS2 PE=1 SV=1	#N/A	#N/A	GO:0000103;GO:0005829;GO:0006144;GO:0004781;GO:0009570	sulfate assimilation;cytosol;purine nucleobase metabolic process;sulfate adenylyltransferase (ATP) activity;chloroplast stroma	BP;CC;BP;MF;CC	IPR015947;IPR025980;IPR002650;IPR024951;IPR014729	undef;PUA-like domain;sopT: sulfate adenylyltransferase;ATP-sulfurylase;undef	Cp4.1LG02g08020.1	ATP sulfurylase 2	25.2.1.1	ATP sulfurylase	3
CUCPE_TC19115	1.53023	0.00842649	2.14637	2.0616e-05	-0.0679659	0.984565	AT4G31310.1	AIG2-like (avirulence induced gene) family protein	Q9FIX2	AIG2-like protein OS=Arabidopsis thaliana GN=At5g39720 PE=1 SV=1	Cucsa.161590.1	AIG2-like (avirulence induced gene) family protein	GO:0006725;GO:0044712;GO:1901700;GO:0098542;GO:1901360;GO:0010033;GO:0005829;GO:0044238;GO:0009651;GO:0044249;GO:0005886;GO:0009507;GO:0010264;GO:0005634;GO:0007165;GO:0046483;GO:0009719;GO:0032787;GO:0034641;GO:0009617;GO:1901564	cellular aromatic compound metabolic process;single-organism catabolic process;response to oxygen-containing compound;defense response to other organism;organic cyclic compound metabolic process;response to organic substance;cytosol;primary metabolic process;response to salt stress;cellular biosynthetic process;plasma membrane;chloroplast;myo-inositol hexakisphosphate biosynthetic process;nucleus…	BP;BP;BP;BP;BP;BP;CC;BP;BP;BP;CC;CC;BP;CC;BP;BP;BP;BP;BP;BP;BP	IPR013024;IPR009288	undef;Gamma-glutamyl cyclotransferase, AIG2-like	Cp4.1LG11g05490.1	#N/A	35.1	AIG2-like protein C OS=Arabidopsis thaliana (sp|a2rvs4|aiglc_arath : 170.0)	3
CUCPE_TC1401	1.1139	0.111029	2.14123	0.000156699	-0.327333	0.873887	AT2G39460.2	ribosomal protein L23AA	Q9AT35	60S ribosomal protein L23a OS=Daucus carota GN=RPL23A PE=2 SV=1	Cucsa.168020.2	ribosomal protein L23AB	GO:0005840;GO:0042254;GO:0000166;GO:0006412;GO:0003735	ribosome;ribosome biogenesis;nucleotide binding;translation;structural constituent of ribosome	CC;BP;MF;BP;MF	IPR001014;IPR005633;IPR019985;IPR013025;IPR012678;IPR012677	Ribosomal protein L23 signature;Ribosomal protein L23, N-terminal domain;uL23_arch: ribosomal protein uL23;Ribosomal protein L23;undef;undef	Cp4.1LG13g09530.1	60S ribosomal L23a	17.1.2.1.24	component RPL23a of LSU proteome component	3
CUCPE_TC452	1.65694	0.000370696	2.14059	4.07239e-08	-1.04925	0.145344	AT4G00430.1	plasma membrane intrinsic protein 1\x3b4	Q39196	Probable aquaporin PIP1-4 OS=Arabidopsis thaliana GN=PIP1.4 PE=1 SV=1	Cucsa.368690.1	plasma membrane intrinsic protein 1;4	GO:0010106;GO:0006833;GO:0016126;GO:0009414;GO:0016132;GO:0015250;GO:0006826;GO:0006084;GO:0016021;GO:0005886;GO:0009507	cellular response to iron ion starvation;water transport;sterol biosynthetic process;response to water deprivation;brassinosteroid biosynthetic process;water channel activity;iron ion transport;acetyl-CoA metabolic process;integral component of membrane;plasma membrane;chloroplast	BP;BP;BP;BP;BP;MF;BP;BP;CC;CC;CC	IPR000425;IPR023271;IPR022357	Major intrinsic protein family signature;undef;MIP family signature	Cp4.1LG01g11190.1	probable aquaporin PIP1-4	24.3.1.2	plasma membrane intrinsic protein (PIP)	3
CUCPE_L17280_T_5	1.67775	0.179941	2.14006	0.0284258	0.170238	0.965846	AT1G03730.1	unknown protein\x3b BEST Arabidopsis thaliana protein match is\x3a unknown protein (TAIR\x3aAT4G03600.1)\x3b Has 50 Blast hits to 50 proteins in 10 species\x3a Archae - 0\x3b Bacteria - 0\x3b Metazoa - 0\x3b Fungi - 0\x3b Plants - 50\x3b Viruses - 0\x3b Other Eukaryotes - 0 (source /.../ BLink).	#N/A	#N/A	#N/A	#N/A	GO:0016021	integral component of membrane	CC	#N/A	#N/A	Cp4.1LG04g03060.1	#N/A	35.2	no hits	3
CUCPE_TC12799	1.06623	0.198662	2.13768	0.00040254	-0.446198	0.867742	AT2G02500.1	Nucleotide-diphospho-sugar transferases superfamily protein	P69834	2-C-methyl-D-erythritol 4-phosphate cytidylyltransferase, chloroplastic OS=Arabidopsis thaliana GN=ISPD PE=1 SV=1	Cucsa.260460.1	Nucleotide-diphospho-sugar transferases superfamily protein	GO:0009106;GO:0009072;GO:0008652;GO:0009416;GO:0006733;GO:0009117;GO:0006636;GO:0019216;GO:0044272;GO:0031408;GO:0016117;GO:0000096;GO:0015995;GO:0006694;GO:0050518;GO:0006546;GO:0006766;GO:0009108;GO:0009695;GO:0019748;GO:0009570	lipoate metabolic process;aromatic amino acid family metabolic process;cellular amino acid biosynthetic process;response to light stimulus;oxidoreduction coenzyme metabolic process;nucleotide metabolic process;unsaturated fatty acid biosynthetic process;regulation of lipid metabolic process;sulfur compound biosynthetic process;oxylipin biosynthetic process;carotenoid biosynthetic process;sulfur a…	BP;BP;BP;BP;BP;BP;BP;BP;BP;BP;BP;BP;BP;BP;MF;BP;BP;BP;BP;BP;CC	IPR029044;IPR001228;IPR018294	undef;2-C-methyl-D-erythritol 4-phosphate cytidylyltransferase [ispD];4-diphosphocytidyl-2C-methyl-D-erythritol synthase signature	Cp4.1LG14g00690.1	2-C-methyl-D-erythritol 4-phosphate chloroplastic isoform X2	9.1.2.4	4-diphosphocytidyl-2-C-methyl-D-erythritol synthase	3
CUCPE_TC3280	1.585	1.95747e-05	2.13294	1.54781e-10	-0.397811	0.730049	AT5G17870.1	plastid-specific 50S ribosomal protein 6	P82411	50S ribosomal protein 6, chloroplastic OS=Spinacia oleracea GN=PSRP6 PE=1 SV=1	Cucsa.312360.1	plastid-specific 50S ribosomal protein 6	GO:0005840;GO:0042254;GO:0006412;GO:0003735;GO:0019843;GO:0009507	ribosome;ribosome biogenesis;translation;structural constituent of ribosome;rRNA binding;chloroplast	CC;BP;BP;MF;MF;CC	#N/A	#N/A	Cp4.1LG06g03890.1	50S ribosomal chloroplastic	17.7.2.1.33	component psPSRP6 of large ribosomal subunit proteome	3
CUCPE_TC20998	1.11679	0.0217579	2.13034	4.85267e-07	-0.528316	0.704969	AT5G19760.1	Mitochondrial substrate carrier family protein	Q9C5M0	Mitochondrial dicarboxylate/tricarboxylate transporter DTC OS=Arabidopsis thaliana GN=DTC PE=1 SV=1	Cucsa.142340.2	Mitochondrial substrate carrier family protein	GO:0005310;GO:0015142;GO:0009506;GO:0005774;GO:0035674;GO:0006835;GO:0005618;GO:0016021;GO:0005739;GO:0009941	dicarboxylic acid transmembrane transporter activity;tricarboxylic acid transmembrane transporter activity;plasmodesma;vacuolar membrane;tricarboxylic acid transmembrane transport;dicarboxylic acid transport;cell wall;integral component of membrane;mitochondrion;chloroplast envelope	MF;MF;CC;CC;BP;BP;CC;CC;CC;CC	IPR018108;IPR023395;IPR002067	Solute carrier (Solcar) repeat profile;undef;Mitochondrial carrier protein signature	Cp4.1LG05g08490.1	mitochondrial dicarboxylate tricarboxylate transporter DTC	5.1.1.1; 24.2.13	mitochondrial dicarboxylate transporter; solute transporter (MTCC)	3
CUCPE_L12014_T_3	1.38091	0.0067409	2.12879	1.36493e-06	0.2234	0.916271	AT5G52970.1	thylakoid lumen 15.0 kDa protein	Q9LVV5	Thylakoid lumenal 15.0 kDa protein 2, chloroplastic OS=Arabidopsis thaliana GN=At5g52970 PE=1 SV=2	#N/A	#N/A	GO:0019288;GO:0006364;GO:0010228;GO:0048481;GO:0006098;GO:0016226;GO:0009543;GO:0009793;GO:0010027;GO:0015995	isopentenyl diphosphate biosynthetic process, methylerythritol 4-phosphate pathway;rRNA processing;vegetative to reproductive phase transition of meristem;ovule development;pentose-phosphate shunt;iron-sulfur cluster assembly;chloroplast thylakoid lumen;embryo development ending in seed dormancy;thylakoid membrane organization;chlorophyll biosynthetic process	BP;BP;BP;BP;BP;BP;CC;BP;BP;BP	#N/A	#N/A	Cp4.1LG10g04530.1	thylakoid lumenal kDa chloroplastic	35.1	Thylakoid lumenal 15.0 kDa protein 2, chloroplastic OS=Arabidopsis thaliana (sp|q9lvv5|tl15b_arath : 305.0)	3
CUCPE_TC12665	1.36849	0.166304	2.12865	0.00352291	0.0465529	0.98976	AT5G40770.1	prohibitin 3	O04331	Prohibitin-3, mitochondrial OS=Arabidopsis thaliana GN=PHB3 PE=1 SV=1	Cucsa.196890.5	prohibitin 3	GO:0016020	membrane	CC	IPR001107;IPR000163	prohibitin homologues;Prohibitin signature	Cp4.1LG00g00240.1	#N/A	19.4.5.8.1.2.2	prohibitin component of FtsH3/10 matrix-AAA protease heterodimers	3
CUCPE_L1947_T_4	1.28419	0.143953	2.12849	0.00200644	-0.510862	0.851893	AT1G79440.1	aldehyde dehydrogenase 5F1	Q9SAK4	Succinate-semialdehyde dehydrogenase, mitochondrial OS=Arabidopsis thaliana GN=ALDH5F1 PE=1 SV=2	Cucsa.118600.1	aldehyde dehydrogenase 5F1	GO:0005759;GO:0006096;GO:0009416;GO:0055114;GO:0006081;GO:0005507;GO:0006558;GO:0009013;GO:0006094;GO:0051287;GO:0072593;GO:0006547;GO:0009408;GO:0004030;GO:0006540;GO:0009450;GO:0006570;GO:0009570	mitochondrial matrix;glycolytic process;response to light stimulus;oxidation-reduction process;cellular aldehyde metabolic process;copper ion binding;L-phenylalanine metabolic process;succinate-semialdehyde dehydrogenase [NAD(P)+] activity;gluconeogenesis;NAD binding;reactive oxygen species metabolic process;histidine metabolic process;response to heat;aldehyde dehydrogenase [NAD(P)+] activity;gl…	CC;BP;BP;BP;BP;MF;BP;MF;BP;MF;BP;BP;BP;MF;BP;BP;BP;CC	IPR016163;IPR029510;IPR015590;IPR016161;IPR016162	undef;Aldehyde dehydrogenases glutamic acid active site;Aldehyde dehydrogenase family;undef;undef	Cp4.1LG05g10320.1	succinate-semialdehyde mitochondrial isoform X1	4.2.2.2.1	NAD-dependent succinic semialdehyde dehydrogenase	3
CUCPE_L18317_T_5	1.39384	0.198662	2.1271	0.00860524	-1.0967	0.669891	AT3G52960.1	Thioredoxin superfamily protein	Q69TY4	Peroxiredoxin-2E-1, chloroplastic OS=Oryza sativa subsp. japonica GN=PRXIIE-1 PE=2 SV=1	#N/A	#N/A	GO:0055114;GO:0009579;GO:0051920;GO:0006804;GO:0006979;GO:0009505;GO:0004601;GO:0009941;GO:0009570	oxidation-reduction process;thylakoid;peroxiredoxin activity;obsolete peroxidase reaction;response to oxidative stress;plant-type cell wall;peroxidase activity;chloroplast envelope;chloroplast stroma	BP;CC;MF;BP;BP;CC;MF;CC;CC	IPR013740;IPR012336	Redoxin;Thioredoxin domain profile	Cp4.1LG03g01180.1	peroxiredoxin- chloroplastic	10.4.3.2	type-2 peroxiredoxin (PrxII)	3
CUCPE_TC248	1.64045	7.457e-06	2.12553	4.24711e-10	0.292527	0.774213	AT5G67030.1	zeaxanthin epoxidase (ZEP) (ABA1)	O81360	Zeaxanthin epoxidase, chloroplastic OS=Prunus armeniaca PE=2 SV=1	Cucsa.367060.1	zeaxanthin epoxidase (ZEP) (ABA1)	GO:0016123;GO:0016020;GO:0052663;GO:0009540;GO:0009414;GO:0052662;GO:0055114;GO:0009408;GO:0009688;GO:0005515;GO:0009941;GO:0071949	xanthophyll biosynthetic process;membrane;antheraxanthin epoxidase activity;zeaxanthin epoxidase [overall] activity;response to water deprivation;zeaxanthin epoxidase activity;oxidation-reduction process;response to heat;abscisic acid biosynthetic process;protein binding;chloroplast envelope;FAD binding	BP;CC;MF;MF;BP;MF;BP;BP;BP;MF;CC;MF	IPR002938;IPR008984;IPR000253	FAD binding domain;undef;Forkhead-associated (FHA) domain profile	Cp4.1LG05g11360.1	zeaxanthin epoxidase	1.1.1.5.1.3.2; 9.1.6.2.3; 11.1.1.1	zeaxanthin epoxidase; zeaxanthin epoxidase (ZEP); zeaxanthin epoxidase (ABA1)	3
CUCPE_L657_T_2	1.53857	0.00273414	2.12337	4.61507e-06	0.0352057	0.98976	AT4G13590.1	Uncharacterized protein family (UPF0016)	Q9T0H9	GDT1-like protein 2, chloroplastic OS=Arabidopsis thaliana GN=At4g13590 PE=1 SV=2	Cucsa.256120.1	Uncharacterized protein family (UPF0016)	GO:0016020	membrane	CC	IPR001727	Uncharacterized protein family UPF0016 signature	Cp4.1LG08g03010.1	GDT1 chloroplastic	24.2.21	manganese/calcium cation transporter (BICAT)	3
CUCPE_TC1626	1.23123	0.214127	2.12201	0.00559552	-0.498467	0.88681	AT4G39350.1	cellulose synthase A2	O48947	Cellulose synthase A catalytic subunit 2 [UDP-forming] OS=Arabidopsis thaliana GN=CESA2 PE=1 SV=1	Cucsa.325790.1	cellulose synthase 6	GO:0006011;GO:0005982;GO:0005985;GO:0016760;GO:0005515;GO:0016021;GO:0008270;GO:0030244;GO:0071555;GO:0005886	UDP-glucose metabolic process;starch metabolic process;sucrose metabolic process;cellulose synthase (UDP-forming) activity;protein binding;integral component of membrane;zinc ion binding;cellulose biosynthetic process;cell wall organization;plasma membrane	BP;BP;BP;MF;MF;CC;MF;BP;BP;CC	IPR027934;IPR005150;IPR001841;IPR029044;IPR013083	Zinc-binding RING-finger;Cellulose synthase;Zinc finger RING-type profile;undef;undef	Cp4.1LG02g09460.1	cellulose synthase A catalytic subunit 2 [UDP-forming]-like	21.1.1.1.1	catalytic component CesA of cellulose synthase complex	3
CUCPE_TC2023	1.58523	0.00467378	2.12064	3.5872e-06	0.155703	0.959807	AT3G01130.1	unknown protein\x3b FUNCTIONS IN\x3a molecular_function unknown\x3b INVOLVED IN\x3a biological_process unknown\x3b LOCATED IN\x3a endomembrane system\x3b EXPRESSED IN\x3a male gametophyte, pollen tube\x3b EXPRESSED DURING\x3a M germinated pollen stage\x3b BEST Arabidopsis thaliana /.../n match is\x3a unknown protein (TAIR\x3aAT5G15320.1)\x3b Has 64 Blast hits to 64 proteins in 11 species\x3a Arch…	#N/A	#N/A	#N/A	#N/A	GO:0015986;GO:0000276;GO:0015078	ATP synthesis coupled proton transport;mitochondrial proton-transporting ATP synthase complex, coupling factor F(o);hydrogen ion transmembrane transporter activity	BP;CC;MF	#N/A	#N/A	Cp4.1LG04g01200.1	ATP synthase E chain	35.2	no hits	3
CUCPE_TC963	1.68651	0.00457462	2.11972	7.56249e-05	-0.637306	0.545147	AT2G14890.2	arabinogalactan protein 9	Q9FPQ6	Vegetative cell wall protein gp1 OS=Chlamydomonas reinhardtii GN=GP1 PE=1 SV=1	#N/A	#N/A	#N/A	#N/A	#N/A	#N/A	#N/A	Cp4.1LG14g00890.1	#N/A	35.2	no hits	3
CUCPE_L14050_T_1	1.02	0.434669	2.11704	0.0260028	-1.20961	0.476705	AT2G37280.1	pleiotropic drug resistance 5	Q5W274	Pleiotropic drug resistance protein 3 OS=Nicotiana tabacum GN=PDR3 PE=2 SV=1	#N/A	#N/A	GO:0008152;GO:0015412;GO:0005524;GO:0016021;GO:0015689	metabolic process;molybdate transmembrane-transporting ATPase activity;ATP binding;integral component of membrane;molybdate ion transport	BP;MF;MF;CC;BP	IPR027417	undef	Cp4.1LG03g03620.1	pleiotropic drug resistance 3-like isoform X1	35.1	Pleiotropic drug resistance protein 3 OS=Nicotiana tabacum (sp|q5w274|pdr3_tobac : 157.0)	3
CUCPE_L18301_T_1	1.5221	0.00437439	2.11649	1.20897e-05	0.233349	0.915082	AT3G07680.1	emp24/gp25L/p24 family/GOLD family protein	Q9S7M9	Transmembrane emp24 domain-containing protein p24beta2 OS=Arabidopsis thaliana GN=At3g07680 PE=1 SV=1	#N/A	#N/A	GO:0006810;GO:0030134;GO:0008152;GO:0016787;GO:0034976;GO:0016021;GO:0005789	transport;ER to Golgi transport vesicle;metabolic process;hydrolase activity;response to endoplasmic reticulum stress;integral component of membrane;endoplasmic reticulum membrane	BP;CC;BP;MF;BP;CC;CC	IPR009038	emp24/gp25L/p24 family/GOLD	Cp4.1LG15g06750.1	transmembrane emp24 domain-containing p24beta2	22.3.5.1	p24-beta COPI trafficking regulator protein	3
CUCPE_L8841_T_3	1.40832	2.19626e-05	2.11328	9.70732e-14	-0.609314	0.444209	AT5G27700.1	Ribosomal protein S21e	Q3E902	40S ribosomal protein S21-2 OS=Arabidopsis thaliana GN=RPS21C PE=1 SV=2	Cucsa.253110.2	Ribosomal protein S21e	GO:0005840;GO:0042254;GO:0006412;GO:0003735	ribosome;ribosome biogenesis;translation;structural constituent of ribosome	CC;BP;BP;MF	IPR018279;IPR001931	Ribosomal protein S21e signature;Ribosomal protein S21e	Cp4.1LG12g02760.1	40S ribosomal S21-2	17.1.3.1.23	component RPS21 of SSU proteome	3
CUCPE_TC13052	1.16187	0.00058936	2.11327	1.77526e-12	-0.503235	0.509408	AT2G33800.1	Ribosomal protein S5 family protein	Q9ST69	30S ribosomal protein S5, chloroplastic OS=Spinacia oleracea GN=rps5 PE=1 SV=1	Cucsa.046280.2	Ribosomal protein S5 family protein	GO:0003723;GO:0009535;GO:0005634;GO:0015935;GO:0042254;GO:0006412;GO:0003735;GO:0009570	RNA binding;chloroplast thylakoid membrane;nucleus;small ribosomal subunit;ribosome biogenesis;translation;structural constituent of ribosome;chloroplast stroma	MF;CC;CC;CC;BP;BP;MF;CC	IPR014721;IPR013810;IPR014720;IPR018192;IPR020568;IPR005324;IPR005712	undef;S5 double stranded RNA-binding domain profile;undef;Ribosomal protein S5 signature;undef;Ribosomal protein S5, C-terminal domain;rpsE_bact: ribosomal protein uS5	Cp4.1LG10g04980.1	30S ribosomal chloroplastic	17.7.2.2.5	component psRPS5 of small ribosomal subunit proteome	3
CUCPE_L3773_T_3	1.60608	0.00124901	2.11184	3.11285e-05	-0.0486292	0.986215	AT4G29590.1	S-adenosyl-L-methionine-dependent methyltransferases superfamily protein	#N/A	#N/A	Cucsa.116960.1	S-adenosyl-L-methionine-dependent methyltransferases superfamily protein	GO:0008168;GO:0032259;GO:0009507	methyltransferase activity;methylation;chloroplast	MF;BP;CC	IPR029063;IPR013216	undef;Methyltransferase domain	Cp4.1LG11g11670.1	S-adenosyl-L-methionine-dependent methyltransferases superfamily	35.2	no hits	3
CUCPE_TC11352	1.39199	4.12924e-05	2.11103	1.14238e-12	0.276447	0.819093	AT2G36530.1	Enolase	P42896	Enolase OS=Ricinus communis PE=2 SV=1	Cucsa.083090.10	Enolase	GO:0000287;GO:0009094;GO:0006571;GO:0004634;GO:0006094;GO:0006096;GO:0000162;GO:0016787;GO:0000015	magnesium ion binding;L-phenylalanine biosynthetic process;tyrosine biosynthetic process;phosphopyruvate hydratase activity;gluconeogenesis;glycolytic process;tryptophan biosynthetic process;hydrolase activity;phosphopyruvate hydratase complex	MF;BP;BP;MF;BP;BP;BP;MF;CC	IPR029065;IPR000941;IPR029017;IPR020811;IPR020810;IPR020809	undef;Enolase signature;undef;Enolase, N-terminal domain;Enolase, C-terminal TIM barrel domain;Enolase signature	Cp4.1LG10g04250.1	enolase	50.4.2	Enolase OS=Ricinus communis (sp|p42896|eno_ricco : 670.0) & Enzyme classification.EC_4 lyases.EC_4.2 carbon-oxygen lyase(50.4.2 : 599.6)	3
CUCPE_TC464	1.68609	0.000193926	2.10413	5.43839e-07	-0.215866	0.875673	AT1G20340.1	Cupredoxin superfamily protein	P00289	Plastocyanin, chloroplastic OS=Spinacia oleracea GN=PETE PE=1 SV=2	Cucsa.343280.1	plastocyanin 1	GO:0009657;GO:0009637;GO:0006118;GO:0000271;GO:0055114;GO:0048767;GO:0009965;GO:0045893;GO:0017148;GO:0010218;GO:0005507;GO:0071555;GO:0010114;GO:0010155;GO:0055070;GO:0009055;GO:0009644;GO:0046688;GO:0055035;GO:0009744;GO:0009932;GO:0046686;GO:0010817;GO:0006098;GO:0009825;GO:0043481;GO:0009543;GO:0019344;GO:0042744;GO:0009570	plastid organization;response to blue light;obsolete electron transport;polysaccharide biosynthetic process;oxidation-reduction process;root hair elongation;leaf morphogenesis;positive regulation of transcription, DNA-templated;negative regulation of translation;response to far red light;copper ion binding;cell wall organization;response to red light;regulation of proton transport;copper ion home…	BP;BP;BP;BP;BP;BP;BP;BP;BP;BP;MF;BP;BP;BP;BP;MF;BP;BP;CC;BP;BP;BP;BP;BP;BP;BP;CC;BP;BP;CC	IPR002387;IPR000923;IPR001235;IPR008972	Plastocyanin signature;Copper binding proteins, plastocyanin/azurin family;Type I copper blue protein family signature;undef	Cp4.1LG06g00360.1	plastocyanin	1.1.3.1	plastocyanin electron carrier	3
CUCPE_TC16881	0.792082	0.58019	2.10326	0.0106474	-1.46517	0.409958	#N/A	#N/A	#N/A	#N/A	#N/A	#N/A	#N/A	#N/A	#N/A	#N/A	#N/A	Cp4.1LG16g03140.1	DNA-directed RNA polymerase II subunit 2-like	35.2	no hits	3
CUCPE_L1631_T_3	2.0522	5.67835e-08	2.10078	4.9669e-10	0.0334777	0.98738	AT3G01130.1	unknown protein\x3b FUNCTIONS IN\x3a molecular_function unknown\x3b INVOLVED IN\x3a biological_process unknown\x3b LOCATED IN\x3a endomembrane system\x3b EXPRESSED IN\x3a male gametophyte, pollen tube\x3b EXPRESSED DURING\x3a M germinated pollen stage\x3b BEST Arabidopsis thaliana /.../n match is\x3a unknown protein (TAIR\x3aAT5G15320.1)\x3b Has 64 Blast hits to 64 proteins in 11 species\x3a Arch…	#N/A	#N/A	#N/A	#N/A	GO:0015986;GO:0000276;GO:0015078	ATP synthesis coupled proton transport;mitochondrial proton-transporting ATP synthase complex, coupling factor F(o);hydrogen ion transmembrane transporter activity	BP;CC;MF	IPR008386	ATP synthase E chain	Cp4.1LG15g05650.1	ATP synthase E chain	35.2	no hits	3
CUCPE_TC4114	0.870019	0.166607	2.09931	5.98084e-06	-0.302281	0.851743	AT1G64680.1	unknown protein\x3b BEST Arabidopsis thaliana protein match is\x3a unknown protein (TAIR\x3aAT1G03055.1)\x3b Has 146 Blast hits to 146 proteins in 26 species\x3a Archae - 0\x3b Bacteria - 6\x3b Metazoa - 0\x3b Fungi - 0\x3b Plants - 125\x3b Viruses - 0\x3b Other Eukaryotes - 15 (so /.../NCBI BLink).	Q7XA78	Beta-carotene isomerase D27, chloroplastic OS=Arabidopsis thaliana GN=D27 PE=1 SV=1	#N/A	#N/A	GO:0016556;GO:0009941;GO:0009534	mRNA modification;chloroplast envelope;chloroplast thylakoid	BP;CC;CC	IPR025114	Domain of unknown function (DUF4033)	Cp4.1LG08g09190.1	#N/A	35.1	Beta-carotene isomerase D27, chloroplastic OS=Arabidopsis thaliana (sp|q7xa78|d27_arath : 163.0)	3
CUCPE_L19740_T_1	0.668543	0.547503	2.0985	0.00218939	-2.00498	0.0235643	#N/A	#N/A	#N/A	#N/A	#N/A	#N/A	#N/A	#N/A	#N/A	#N/A	#N/A	Cp4.1LG05g00310.1	#N/A	35.2	no hits	3
CUCPE_TC16518	0.761106	0.621817	2.09737	0.0116842	-1.71535	0.34185	AT2G37170.1	plasma membrane intrinsic protein 2	P43287	Aquaporin PIP2-2 OS=Arabidopsis thaliana GN=PIP2-2 PE=1 SV=2	Cucsa.124350.3	plasma membrane intrinsic protein 2	GO:0006810;GO:0016021;GO:0005215	transport;integral component of membrane;transporter activity	BP;CC;MF	#N/A	#N/A	Cp4.1LG10g04850.1	aquaporin PIP2-2-like	24.3.1.2	plasma membrane intrinsic protein (PIP)	3
CUCPE_TC10069	1.3431	0.0970162	2.0926	0.00153652	0.0360353	0.991886	AT5G11280.1	unknown protein\x3b BEST Arabidopsis thaliana protein match is\x3a unknown protein (TAIR\x3aAT1G80200.1)\x3b Has 30201 Blast hits to 17322 proteins in 780 species\x3a Archae - 12\x3b Bacteria - 1396\x3b Metazoa - 17338\x3b Fungi - 3422\x3b Plants - 5037\x3b Viruses - 0\x3b Other Eu /.../es - 2996 (source\x3a NCBI BLink).	#N/A	#N/A	#N/A	#N/A	#N/A	#N/A	#N/A	#N/A	#N/A	Cp4.1LG07g02930.1	PREDICTED: uncharacterized protein LOC101218289 isoform X1	35.2	no hits	3
CUCPE_TC12123	1.87516	0.0145043	2.09112	0.00234776	-0.792655	0.708485	AT5G11450.1	Mog1/PsbP/DUF1795-like photosystem II reaction center PsbP family protein	P82715	PsbP domain-containing protein 5, chloroplastic OS=Arabidopsis thaliana GN=PPD5 PE=1 SV=3	Cucsa.161970.1	Mog1/PsbP/DUF1795-like photosystem II reaction center PsbP family protein	GO:0009535;GO:0000023;GO:0019898;GO:0045036;GO:0019288;GO:0045893;GO:0009654;GO:0019252;GO:0031977;GO:0005509;GO:0010027;GO:0015979	chloroplast thylakoid membrane;maltose metabolic process;extrinsic component of membrane;protein targeting to chloroplast;isopentenyl diphosphate biosynthetic process, methylerythritol 4-phosphate pathway;positive regulation of transcription, DNA-templated;photosystem II oxygen evolving complex;starch biosynthetic process;thylakoid lumen;calcium ion binding;thylakoid membrane organization;photosy…	CC;BP;CC;BP;BP;BP;CC;BP;CC;MF;BP;BP	IPR002683;IPR016123	PsbP;undef	Cp4.1LG11g05660.1	psbP domain-containing chloroplastic	35.1	PsbP domain-containing protein 5, chloroplastic OS=Arabidopsis thaliana (sp|p82715|ppd5_arath : 347.0)	3
CUCPE_TC19037	1.78996	0.047654	2.08929	0.00258384	0.345246	0.900031	AT4G29080.1	phytochrome-associated protein 2	Q9ZSY8	Auxin-responsive protein IAA27 OS=Arabidopsis thaliana GN=IAA27 PE=1 SV=1	Cucsa.263180.2	phytochrome-associated protein 2	GO:0005634;GO:0005515;GO:0006355;GO:0009734	nucleus;protein binding;regulation of transcription, DNA-templated;auxin-activated signaling pathway	CC;MF;BP;BP	IPR003311;IPR000270	AUX/IAA family;PB1 domain profile	Cp4.1LG18g04280.1	auxin-responsive IAA27	35.1	Auxin-responsive protein IAA27 OS=Arabidopsis thaliana (sp|q9zsy8|iaa27_arath : 317.0)	3
CUCPE_TC12542	1.41697	0.00466406	2.08906	1.61925e-07	-0.526354	0.765558	AT3G49680.2	branched-chain aminotransferase 3	Q9M401	Branched-chain-amino-acid aminotransferase 3, chloroplastic OS=Arabidopsis thaliana GN=BCAT3 PE=1 SV=1	Cucsa.103480.1	branched-chain aminotransferase 3	GO:0052654;GO:0019932;GO:0009407;GO:0052656;GO:0009081;GO:0052655;GO:0009570	L-leucine transaminase activity;second-messenger-mediated signaling;toxin catabolic process;L-isoleucine transaminase activity;branched-chain amino acid metabolic process;L-valine transaminase activity;chloroplast stroma	MF;BP;BP;MF;BP;MF;CC	IPR018300;IPR005786;IPR001544	Aminotransferases class-IV signature;undef;Amino-transferase class IV	Cp4.1LG10g01690.1	branched-chain amino acid aminotransferase	4.1.2.2.8.6; 4.1.3.2.4; 4.2.7.1	valine/leucine/isoleucine aminotransferase; valine/leucine/isoleucine aminotransferase; branched-chain aminotransferase (BCAT)	3
CUCPE_TC1599	1.33122	0.00025954	2.08901	1.13604e-10	-0.203244	0.886854	AT4G18480.1	P-loop containing nucleoside triphosphate hydrolases superfamily protein	P93162	Magnesium-chelatase subunit ChlI, chloroplastic OS=Glycine max GN=CHLI PE=1 SV=1	Cucsa.046750.1	P-loop containing nucleoside triphosphate hydrolases superfamily protein	GO:0010007;GO:0016851;GO:0016787;GO:0005524;GO:0015995;GO:0015979	magnesium chelatase complex;magnesium chelatase activity;hydrolase activity;ATP binding;chlorophyll biosynthetic process;photosynthesis	CC;MF;MF;MF;BP;BP	IPR011775;IPR003593;IPR027417;IPR000523	BchI-ChlI: magnesium chelatase ATPase subunit I;ATPases associated with a variety of cellular activities;undef;Magnesium chelatase, subunit ChlI	Cp4.1LG19g06700.1	magnesium-chelatase subunit chloroplastic	7.12.6.1.3	component CHL-I of magnesium-chelatase complex	3
CUCPE_L13037_T_3	0.431232	0.806954	2.08591	0.0204294	-1.16667	0.514251	AT5G13140.1	Pollen Ole e 1 allergen and extensin family protein	#N/A	#N/A	#N/A	#N/A	GO:0008361;GO:0000271;GO:0048767;GO:0007389;GO:0009932;GO:0009825;GO:0009926;GO:0043481;GO:0019344;GO:0071555;GO:0005739	regulation of cell size;polysaccharide biosynthetic process;root hair elongation;pattern specification process;cell tip growth;multidimensional cell growth;auxin polar transport;anthocyanin accumulation in tissues in response to UV light;cysteine biosynthetic process;cell wall organization;mitochondrion	BP;BP;BP;BP;BP;BP;BP;BP;BP;BP;CC	#N/A	#N/A	Cp4.1LG03g06720.1	#N/A	35.2	no hits	3
CUCPE_L7463_T_2	1.30572	0.0351953	2.08441	2.02365e-05	-0.359329	0.879976	AT5G49030.3	tRNA synthetase class I (I, L, M and V) family protein	Q8YXY3	Isoleucine--tRNA ligase OS=Nostoc sp. (strain PCC 7120 / UTEX 2576) GN=ileS PE=3 SV=1	Cucsa.253080.1	tRNA synthetase class I (I, L, M and V) family protein	GO:0005524;GO:0002161;GO:0009097;GO:0006450;GO:0010228;GO:0004822;GO:0009099;GO:0009098;GO:0048481;GO:0016226;GO:0006428;GO:0016117;GO:0009570;GO:0009793;GO:0010027	ATP binding;aminoacyl-tRNA editing activity;isoleucine biosynthetic process;regulation of translational fidelity;vegetative to reproductive phase transition of meristem;isoleucine-tRNA ligase activity;valine biosynthetic process;leucine biosynthetic process;ovule development;iron-sulfur cluster assembly;isoleucyl-tRNA aminoacylation;carotenoid biosynthetic process;chloroplast stroma;embryo develo…	MF;MF;BP;BP;BP;MF;BP;BP;BP;BP;BP;BP;CC;BP;BP	IPR013155;IPR009008;IPR002300;IPR001412;IPR009080;IPR002301;IPR014729;IPR023585	Anticodon-binding domain of tRNA;undef;tRNA synthetases class I (I, L, M and V);Aminoacyl-transfer RNA synthetases class-I signature;undef;Isoleucyl-tRNA synthetase signature;undef;Isoleucine--tRNA ligase [ileS]	Cp4.1LG03g11460.1	isoleucine--tRNA chloroplastic mitochondrial	17.2.11	isoleucine-tRNA ligase	3
CUCPE_L320_T_3	1.45297	0.00085204	2.08397	2.50161e-08	0.155212	0.92586	AT5G02500.1	heat shock cognate protein 70-1	P27322	Heat shock cognate 70 kDa protein 2 OS=Solanum lycopersicum GN=HSC-2 PE=1 SV=1	Cucsa.066080.1	heat shock cognate protein 70-1	GO:0032440;GO:0005524;GO:0055114	2-alkenal reductase [NAD(P)] activity;ATP binding;oxidation-reduction process	MF;MF;BP	IPR029047;IPR013126;IPR029048;IPR018181	undef;Hsp70 protein;undef;Heat shock hsp70 proteins family signature 3	Cp4.1LG18g05840.1	cellulose synthase A catalytic subunit 7 [UDP-forming]	19.1.5.1	chaperone (Hsp70)	3
CUCPE_L18480_T_1	1.55642	0.00302492	2.08365	1.27844e-06	-1.23251	0.32491	AT4G12730.1	FASCICLIN-like arabinogalactan 2	Q9SU13	Fasciclin-like arabinogalactan protein 2 OS=Arabidopsis thaliana GN=FLA2 PE=1 SV=1	#N/A	#N/A	GO:0005774;GO:0046658	vacuolar membrane;anchored component of plasma membrane	CC;CC	IPR000782	Fasciclin domain	Cp4.1LG04g04400.1	fasciclin-like arabinogalactan 2	21.4.1.1.3	fasciclin-type arabinogalactan protein	3
CUCPE_TC1631	1.6895	7.84316e-05	2.07832	1.26738e-08	-0.0337185	0.987435	AT3G12390.1	Nascent polypeptide-associated complex (NAC), alpha subunit family protein	Q9LHG9	Nascent polypeptide-associated complex subunit alpha-like protein 1 OS=Arabidopsis thaliana GN=At3g12390 PE=1 SV=1	Cucsa.358640.6	Nascent polypeptide-associated complex (NAC), alpha subunit family protein	GO:0005634;GO:0009506;GO:0005794;GO:0051604;GO:0009651;GO:0006606;GO:0022626	nucleus;plasmodesma;Golgi apparatus;protein maturation;response to salt stress;protein import into nucleus;cytosolic ribosome	CC;CC;CC;BP;BP;BP;CC	IPR002715;IPR016641	NAC domain;undef	Cp4.1LG10g10690.1	#N/A	19.1.2.1.1	subunit alpha of NAC ribosome-associated chaperone complex	3
CUCPE_L3012_T_6	1.34417	0.0282052	2.07679	0.000232337	0.478056	0.760787	AT3G54500.1	BEST Arabidopsis thaliana protein match is\x3a dentin sialophosphoprotein-related (TAIR\x3aAT5G64170.1)\x3b Has 183 Blast hits to 175 proteins in 44 species\x3a Archae - 0\x3b Bacteria - 4\x3b Metazoa - 38\x3b Fungi - 11\x3b Plants - 120\x3b Viruses - 0\x3b Other Eukaryotes - 10 /.../ce\x3a NCBI BLink).	#N/A	#N/A	#N/A	#N/A	#N/A	#N/A	#N/A	#N/A	#N/A	Cp4.1LG01g14930.1	#N/A	27.1.6.1	LNK circadian clock transcriptional co-activator	3
CUCPE_TC11460	1.66632	0.00802417	2.07568	0.000222157	0.770137	0.523386	AT4G19110.1	Protein kinase superfamily protein	Q6Z8C8	Cyclin-dependent kinase F-4 OS=Oryza sativa subsp. japonica GN=CDKF-4 PE=2 SV=1	Cucsa.322320.2	Protein kinase superfamily protein	GO:0008353;GO:0005524;GO:0009069;GO:0006468	RNA polymerase II carboxy-terminal domain kinase activity;ATP binding;serine family amino acid metabolic process;protein phosphorylation	MF;MF;BP;BP	IPR000719;IPR017441;IPR011009;IPR008271;IPR002290	Protein kinase domain profile;Protein kinases ATP-binding region signature;undef;Serine/Threonine protein kinases active-site signature;Serine/Threonine protein kinases, catalytic domain	Cp4.1LG08g08980.1	cyclin-dependent kinase F-4	18.4.3.7	protein kinase (RCK)	3
CUCPE_TC10369	1.1343	0.0359056	2.0751	9.91226e-07	-0.936662	0.365383	AT3G16080.1	Zinc-binding ribosomal protein family protein	Q8LEM8	60S ribosomal protein L37-3 OS=Arabidopsis thaliana GN=RPL37C PE=3 SV=1	Cucsa.062030.1	Zinc-binding ribosomal protein family protein	GO:0005840;GO:0042254;GO:0046872;GO:0006412;GO:0003735;GO:0019843	ribosome;ribosome biogenesis;metal ion binding;translation;structural constituent of ribosome;rRNA binding	CC;BP;MF;BP;MF;MF	#N/A	#N/A	Cp4.1LG03g13980.1	60S ribosomal L37-3	17.1.2.1.39	component RPL37 of LSU proteome component	3
CUCPE_TC1168	1.63626	0.00798745	2.07243	0.000151375	-0.505454	0.713426	AT2G30520.1	Phototropic-responsive NPH3 family protein	Q682S0	Root phototropism protein 2 OS=Arabidopsis thaliana GN=RPT2 PE=1 SV=2	Cucsa.180110.2	Phototropic-responsive NPH3 family protein	GO:0005634;GO:0007165;GO:0007030;GO:0006816;GO:0005737;GO:0010227;GO:0048439;GO:0005515;GO:0019344;GO:0009954;GO:0009651;GO:0004871;GO:0009638	nucleus;signal transduction;Golgi organization;calcium ion transport;cytoplasm;floral organ abscission;flower morphogenesis;protein binding;cysteine biosynthetic process;proximal/distal pattern formation;response to salt stress;signal transducer activity;phototropism	CC;BP;BP;BP;CC;BP;BP;MF;BP;BP;BP;MF;BP	IPR027356;IPR011333;IPR000210	NPH3 domain profile;undef;BTB/POZ domain	Cp4.1LG02g11200.1	Root phototropism 2	35.1	Root phototropism protein 2 OS=Arabidopsis thaliana (sp|q682s0|rpt2_arath : 810.0)	3
CUCPE_TC10280	1.24975	0.0397384	2.07167	3.82958e-06	-0.0755321	0.984295	AT5G27700.1	Ribosomal protein S21e	Q3E902	40S ribosomal protein S21-2 OS=Arabidopsis thaliana GN=RPS21C PE=1 SV=2	Cucsa.253110.2	Ribosomal protein S21e	GO:0005840;GO:0042254;GO:0006412;GO:0003735	ribosome;ribosome biogenesis;translation;structural constituent of ribosome	CC;BP;BP;MF	IPR018279;IPR001931	Ribosomal protein S21e signature;undef	Cp4.1LG12g02760.1	40S ribosomal S21-2	17.1.3.1.23	component RPS21 of SSU proteome	3
CUCPE_L2599_T_5	2.31325	0.0291102	2.07105	0.021995	1.24648	0.434363	AT2G28800.1	63 kDa inner membrane family protein	Q8LBP4	Inner membrane protein ALBINO3, chloroplastic OS=Arabidopsis thaliana GN=ALB3 PE=1 SV=2	Cucsa.213790.1	63 kDa inner membrane family protein	GO:0009902;GO:0090342;GO:0006364;GO:0009534;GO:0045893;GO:0035304;GO:0016021;GO:0010207;GO:0042744;GO:0051205;GO:0045038;GO:0042793;GO:0010027	chloroplast relocation;regulation of cell aging;rRNA processing;chloroplast thylakoid;positive regulation of transcription, DNA-templated;regulation of protein dephosphorylation;integral component of membrane;photosystem II assembly;hydrogen peroxide catabolic process;protein insertion into membrane;protein import into chloroplast thylakoid membrane;transcription from plastid promoter;thylakoid m…	BP;BP;BP;CC;BP;BP;CC;BP;BP;BP;BP;BP;BP	IPR001708;IPR028055	60Kd inner membrane protein;yidC_oxa1_cterm: membrane protein insertase, YidC/Oxa1 family	Cp4.1LG02g13450.1	inner membrane PPF- chloroplastic	23.1.7.5	component ALB3 of thylakoid membrane SRP insertion system	1
CUCPE_TC20116	1.18079	0.0308584	2.07048	9.82984e-06	0.785952	0.549112	AT2G26680.1	CONTAINS InterPro DOMAIN/s\x3a Methyltransferase FkbM (InterPro\x3aIPR006342)\x3b Has 1073 Blast hits to 1073 proteins in 243 species\x3a Archae - 45\x3b Bacteria - 509\x3b Metazoa - 0\x3b Fungi - 4\x3b Plants - 60\x3b Viruses - 4\x3b Other Eukaryotes - 451 (source\x3a NCBI BLink).	#N/A	#N/A	#N/A	#N/A	GO:0008168;GO:0005794;GO:0032259;GO:0005886	methyltransferase activity;Golgi apparatus;methylation;plasma membrane	MF;CC;BP;CC	IPR021467	Protein of unknown function (DUF3119)	Cp4.1LG07g11470.1	Methyltransf_21 domain-containing	35.2	no hits	3
CUCPE_L293_T_2	1.82138	3.25124e-06	2.06959	1.39237e-08	-0.100614	0.959807	AT1G75690.1	DnaJ/Hsp40 cysteine-rich domain superfamily protein	Q8GSJ6	Protein disulfide-isomerase LQY1 OS=Arabidopsis thaliana GN=LQY1 PE=1 SV=1	Cucsa.342950.1	DnaJ/Hsp40 cysteine-rich domain superfamily protein	GO:0010206;GO:0006457;GO:0009535;GO:0051082;GO:0031072;GO:0003756;GO:0009570	photosystem II repair;protein folding;chloroplast thylakoid membrane;unfolded protein binding;heat shock protein binding;protein disulfide isomerase activity;chloroplast stroma	BP;BP;CC;MF;MF;MF;CC	#N/A	#N/A	Cp4.1LG06g00630.1	chloroplastic	1.1.1.3.21; 18.11.2.2	LQY1 protein involved in PS-II assembly;protein disulfide isomerase (LQY1)	3
CUCPE_L7455_T_2	1.58072	0.0540734	2.06673	0.00122673	-0.150835	0.967437	AT5G65810.1	unknown protein\x3b BEST Arabidopsis thaliana protein match is\x3a unknown protein (TAIR\x3aAT3G49720.2)\x3b Has 30201 Blast hits to 17322 proteins in 780 species\x3a Archae - 12\x3b Bacteria - 1396\x3b Metazoa - 17338\x3b Fungi - 3422\x3b Plants - 5037\x3b Viruses - 0\x3b Other Eu /.../es - 2996 (source\x3a NCBI BLink).	Q9M2Y6	Uncharacterized protein At3g49720 OS=Arabidopsis thaliana GN=At3g49720 PE=2 SV=1	#N/A	#N/A	GO:0009535;GO:0005802;GO:0000139;GO:0005768;GO:0005774;GO:0045488;GO:0016021;GO:0005886;GO:0010394	chloroplast thylakoid membrane;trans-Golgi network;Golgi membrane;endosome;vacuolar membrane;pectin metabolic process;integral component of membrane;plasma membrane;homogalacturonan metabolic process	CC;CC;CC;CC;CC;BP;CC;CC;BP	IPR029063	undef	Cp4.1LG10g02000.1	PREDICTED: uncharacterized protein At3g49720-like	21.3.1.1.3	methyltransferase (CGR)	3
CUCPE_L6532_T_3	1.32976	0.0180128	2.06239	1.12381e-05	-0.0823608	0.9832	AT1G65290.1	mitochondrial acyl carrier protein 2	O80800	Acyl carrier protein 2, mitochondrial OS=Arabidopsis thaliana GN=MTACP2 PE=1 SV=1	Cucsa.256960.1	mitochondrial acyl carrier protein 1	GO:0005759;GO:0000038;GO:0042335;GO:0009409;GO:0006633;GO:0050897	mitochondrial matrix;very long-chain fatty acid metabolic process;cuticle development;response to cold;fatty acid biosynthetic process;cobalt ion binding	CC;BP;BP;BP;BP;MF	IPR006162;IPR003231;IPR009081	Phosphopantetheine attachment site;acyl_carrier: acyl carrier protein;Phosphopantetheine attachment site	Cp4.1LG18g02350.1	acyl carrier mitochondrial-like	5.1.5.1	acyl carrier protein (mtACP)	3
CUCPE_L25986_T_1	0.760372	0.438611	2.05583	0.00150547	-1.65598	0.110153	AT3G01680.1	CONTAINS InterPro DOMAIN/s\x3a Mediator complex subunit Med28 (InterPro\x3aIPR021640)\x3b BEST Arabidopsis thaliana protein match is\x3a unknown protein (TAIR\x3aAT3G01670.1)\x3b Has 122 Blast hits to 112 proteins in 13 species\x3a Archae - 0\x3b Bacteria - 0\x3b Metazoa - 0\x3b /.../ - 0\x3b Plants - 122\x3b Viruses - 0\x3b Other Eukaryotes - 0 (source\x3a NCBI BLink).	#N/A	#N/A	#N/A	#N/A	#N/A	#N/A	#N/A	IPR027942;IPR027944	Sieve element occlusion N-terminus;Sieve element occlusion C-terminus	Cp4.1LG12g01560.1	#N/A	35.1	Protein SIEVE ELEMENT OCCLUSION B OS=Arabidopsis thaliana (sp|q9ss87|seob_arath : 202.0)	3
CUCPE_L16073_T_1	1.4771	0.0798663	2.05567	0.000765616	-0.218819	0.946463	AT5G08040.1	mitochondrial import receptor subunit TOM5 homolog	Q9SD80	Mitochondrial import receptor subunit TOM5 homolog OS=Arabidopsis thaliana GN=TOM5 PE=1 SV=3	#N/A	#N/A	GO:0009536;GO:0005739	plastid;mitochondrion	CC;CC	#N/A	#N/A	Cp4.1LG09g11680.1	mitochondrial import receptor subunit TOM5 homolog	23.2.1.1	component Tom5 of outer mitochondrion membrane TOM translocation system	3
CUCPE_L2643_T_11	1.67283	2.69971e-06	2.04915	1.55113e-09	-0.0937813	0.963143	AT1G26355.1	SPIRAL1-like1	B3H4F1	Protein SPIRAL1-like 1 OS=Arabidopsis thaliana GN=SP1L1 PE=2 SV=1	Cucsa.327900.3	SPIRAL1-like1	GO:0005874;GO:0005886	microtubule;plasma membrane	CC;CC	#N/A	#N/A	Cp4.1LG11g03950.1	SPIRAL1-like 1	20.1.5.1.3	MT plus-end-tracking protein (SPR1)	3
CUCPE_TC9872	1.1462	0.0175217	2.04887	6.21524e-06	0.0902528	0.962872	AT2G46540.1	unknown protein\x3b FUNCTIONS IN\x3a molecular_function unknown\x3b INVOLVED IN\x3a biological_process unknown\x3b LOCATED IN\x3a mitochondrion, membrane\x3b EXPRESSED IN\x3a 25 plant structures\x3b EXPRESSED DURING\x3a 16 growth stages\x3b Has 42 Blast hits to 42 proteins in 11 sp /.../ Archae - 0\x3b Bacteria - 0\x3b Metazoa - 0\x3b Fungi - 0\x3b Plants - 42\x3b Viruses - 0\x3b Other Eukaryotes…	#N/A	#N/A	#N/A	#N/A	GO:0016020;GO:0009735;GO:0005739	membrane;response to cytokinin;mitochondrion	CC;BP;CC	#N/A	#N/A	Cp4.1LG12g04470.1	fiber fb11	35.2	no hits	3
CUCPE_TC1720	1.4033	5.85435e-05	2.0479	3.85977e-10	-0.073001	0.959807	AT1G19910.1	ATPase, F0/V0 complex, subunit C protein	Q96473	V-type proton ATPase 16 kDa proteolipid subunit OS=Kalanchoe daigremontiana PE=2 SV=1	Cucsa.159700.1	ATPase, F0/V0 complex, subunit C protein	GO:0015991;GO:0000220;GO:0016021;GO:0015078;GO:0016887;GO:0009507	ATP hydrolysis coupled proton transport;vacuolar proton-transporting V-type ATPase, V0 domain;integral component of membrane;hydrogen ion transmembrane transporter activity;ATPase activity;chloroplast	BP;CC;CC;MF;MF;CC	IPR002379;IPR011555;IPR000245	undef;V_ATP_synt_C: V-type ATPase, C subunit;Vacuolar ATP synthase 16kDa subunit signature	Cp4.1LG02g03250.1	V-type proton ATPase 16 kDa proteolipid subunit	24.1.1.1.2	subunit c of V-type ATPase membrane V0 subcomplex	3
CUCPE_TC376	2.38878	2.24942e-08	2.04712	3.69133e-06	-0.516463	0.695184	AT5G09660.2	peroxisomal NAD-malate dehydrogenase 2	P19446	Malate dehydrogenase, glyoxysomal OS=Citrullus lanatus PE=1 SV=1	Cucsa.103570.1	peroxisomal NAD-malate dehydrogenase 1	GO:0006097;GO:0009902;GO:0009965;GO:0010310;GO:0010207;GO:0009941;GO:0044272;GO:0031408;GO:0000096;GO:0006612;GO:0031998;GO:0030154;GO:0006546;GO:0006766;GO:0019288;GO:0006364;GO:0010304;GO:0006098;GO:0009867;GO:0009108;GO:0006655;GO:0009695;GO:0009617;GO:0030060;GO:0031348;GO:0019748;GO:0048046;GO:0008652;GO:0009072;GO:0009106;GO:0080093;GO:0009416;GO:0045893;GO:0010363;GO:0006636;GO:0009735;GO:…	glyoxylate cycle;chloroplast relocation;leaf morphogenesis;regulation of hydrogen peroxide metabolic process;photosystem II assembly;chloroplast envelope;sulfur compound biosynthetic process;oxylipin biosynthetic process;sulfur amino acid metabolic process;protein targeting to membrane;regulation of fatty acid beta-oxidation;cell differentiation;glycine catabolic process;vitamin metabolic process…	BP;BP;BP;BP;BP;CC;BP;BP;BP;BP;BP;BP;BP;BP;BP;BP;BP;BP;BP;BP;BP;BP;BP;MF;BP;BP;CC;BP;BP;BP;BP;BP;BP;BP;BP;BP;CC;BP;BP;BP;BP;BP;BP;BP;BP;CC;BP	IPR010097;IPR001236;IPR016040;IPR015955;IPR022383;IPR001252	MDH_euk_gproteo: malate dehydrogenase, NAD-dependent;lactate/malate dehydrogenase, NAD binding domain;undef;undef;lactate/malate dehydrogenase, alpha/beta C-terminal domain;Malate dehydrogenase active site signature	Cp4.1LG10g01820.1	malate glyoxysomal	5.7.3.6.5	peroxisomal NAD-dependent malate dehydrogenase	1
CUCPE_TC16696	0.984713	0.107228	2.04576	2.70599e-06	-1.51358	0.113157	AT2G37170.1	plasma membrane intrinsic protein 2	P43287	Aquaporin PIP2-2 OS=Arabidopsis thaliana GN=PIP2-2 PE=1 SV=2	Cucsa.308370.1	plasma membrane intrinsic protein 2	GO:0006810;GO:0016021;GO:0005215	transport;integral component of membrane;transporter activity	BP;CC;MF	IPR000425;IPR023271;IPR022357	MIP: MIP family channel proteins;undef;MIP family signature	Cp4.1LG09g04160.1	Aquaporin PIP2-2	24.3.1.2	plasma membrane intrinsic protein (PIP)	3
CUCPE_TC2830	1.6188	0.00848913	2.0452	6.256e-06	0.0436924	0.987435	AT2G34450.1	HMG-box (high mobility group) DNA-binding family protein	P51373	Uncharacterized protein ycf23 OS=Porphyra purpurea GN=ycf23 PE=3 SV=1	#N/A	#N/A	GO:0008152;GO:0003824	metabolic process;catalytic activity	BP;MF	IPR013785;IPR007570	undef;Protein of unknown function (DUF561)	Cp4.1LG10g05950.1	thiamine monophosphate synthase	35.1	High mobility group B protein 14 OS=Arabidopsis thaliana (sp|o64702|hmg14_arath : 155.0)	3
CUCPE_L475_T_3	1.35389	0.00300434	2.03574	1.58145e-05	-0.0384815	0.98729	#N/A	#N/A	#N/A	#N/A	#N/A	#N/A	#N/A	#N/A	#N/A	#N/A	#N/A	Cp4.1LG08g04300.1	#N/A	35.2	no hits	3
CUCPE_TC3384	1.69241	1.99165e-05	2.03461	2.42181e-09	0.315918	0.811986	AT3G24430.1	ATP binding	Q0JJS8	Fe-S cluster assembly factor HCF101, chloroplastic OS=Oryza sativa subsp. japonica GN=HCF101 PE=3 SV=3	Cucsa.235770.1	ATP binding	GO:0000023;GO:0005524;GO:0009902;GO:0019288;GO:0006364;GO:0051536;GO:0019252;GO:0016226;GO:0006098;GO:0016117;GO:0043085;GO:0015995;GO:0015979;GO:0009570;GO:0010027	maltose metabolic process;ATP binding;chloroplast relocation;isopentenyl diphosphate biosynthetic process, methylerythritol 4-phosphate pathway;rRNA processing;iron-sulfur cluster binding;starch biosynthetic process;iron-sulfur cluster assembly;pentose-phosphate shunt;carotenoid biosynthetic process;positive regulation of catalytic activity;chlorophyll biosynthetic process;photosynthesis;chloropl…	BP;MF;BP;BP;BP;MF;BP;BP;BP;BP;BP;BP;BP;CC;BP	IPR002744;IPR000808;IPR010376;IPR027417;IPR019591	Domain of unknown function DUF59;Mrp family signature;Protein of unknown function (DUF971);undef;NUBPL iron-transfer P-loop NTPase	Cp4.1LG18g04380.1	VIN3 1	1.1.4.3.1; 7.11.1.2.3	HCF101 protein involved in PS-I assembly; scaffold protein HCF101 of plastidial SUF system transfer phase	3
CUCPE_L1786_T_1	1.49281	0.00146317	2.0326	2.29369e-07	0.12141	0.959807	AT5G24650.1	Mitochondrial import inner membrane translocase subunit Tim17/Tim22/Tim23 family protein	#N/A	#N/A	Cucsa.202450.1	Mitochondrial import inner membrane translocase subunit Tim17/Tim22/Tim23 family protein	GO:0005515;GO:0016021	protein binding;integral component of membrane	MF;CC	IPR001660;IPR003397;IPR013761	SAM domain (Sterile alpha motif);Tim17/Tim22/Tim23/Pmp24 family;undef	Cp4.1LG05g05730.1	mitochondrial import inner membrane translocase subunit TIM22-like	35.1	Chloroplastic import inner membrane translocase subunit HP30-2 OS=Arabidopsis thaliana (sp|q9flt9|hp302_arath : 254.0)	3
CUCPE_L17253_T_1	0.793507	0.575146	2.03153	0.0215267	-1.6852	0.316753	AT1G64850.1	Calcium-binding EF hand family protein	#N/A	#N/A	#N/A	#N/A	GO:0005509	calcium ion binding	MF	IPR002048;IPR011992	EF-hand calcium-binding domain profile;undef	Cp4.1LG03g17290.1	Calcium-binding EF hand family	35.2	no hits	3
CUCPE_L8549_T_1	-0.343505	0.811253	2.03121	0.00307816	-0.950156	0.609739	#N/A	#N/A	#N/A	#N/A	#N/A	#N/A	#N/A	#N/A	#N/A	#N/A	#N/A	#N/A	#N/A	35.2	no hits	3
CUCPE_TC14009	2.04202	0.00767234	2.02936	0.00139412	-0.316302	0.915441	AT2G22230.1	Thioesterase superfamily protein	P73848	3-hydroxyacyl-[acyl-carrier-protein] dehydratase FabZ OS=Synechocystis sp. (strain PCC 6803 / Kazusa) GN=fabZ PE=3 SV=2	Cucsa.029490.1	Thioesterase superfamily protein	GO:0048653;GO:0009817;GO:0005982;GO:0047450;GO:0006744;GO:0000271;GO:0048767;GO:0009534;GO:0009664;GO:0000272;GO:0006633;GO:0009832;GO:0008693;GO:0010075;GO:0009932;GO:0009825;GO:0010817;GO:0043481;GO:0005618;GO:0019344	anther development;defense response to fungus, incompatible interaction;starch metabolic process;crotonoyl-[acyl-carrier-protein] hydratase activity;ubiquinone biosynthetic process;polysaccharide biosynthetic process;root hair elongation;chloroplast thylakoid;plant-type cell wall organization;polysaccharide catabolic process;fatty acid biosynthetic process;plant-type cell wall biogenesis;3-hydrox…	BP;BP;BP;MF;BP;BP;BP;CC;BP;BP;BP;BP;MF;BP;BP;BP;BP;BP;CC;BP	IPR013114;IPR010084;IPR029069	FabA-like domain;fabZ: beta-hydroxyacyl-(acyl-carrier-protein) dehydratase FabZ;undef	Cp4.1LG14g01350.1	3-hydroxyacyl-[acyl-carrier- ] dehydratase -like	5.1.4.3	hydroxyacyl-ACP dehydratase (ptHD)	1
CUCPE_TC8928	1.34086	0.0219099	2.02669	0.00022581	0.728313	0.580264	AT3G16190.1	Isochorismatase family protein	Q93Z51	Probable inactive nicotinamidase At3g16190 OS=Arabidopsis thaliana GN=At3g16190 PE=2 SV=1	Cucsa.359280.1	Isochorismatase family protein	GO:0008152;GO:0003824	metabolic process;catalytic activity	BP;MF	IPR000868	undef	Cp4.1LG17g05480.1	probable inactive nicotinamidase At3g16190	35.1	Probable inactive nicotinamidase At3g16190 OS=Arabidopsis thaliana (sp|q93z51|nic4_arath : 172.0)	3
CUCPE_L1197_T_1	1.74517	0.00172835	2.02575	4.70634e-05	-0.32969	0.886035	AT2G38270.1	CAX-interacting protein 2	Q8H7F6	Monothiol glutaredoxin-S16, chloroplastic OS=Arabidopsis thaliana GN=GRXS16 PE=1 SV=2	Cucsa.176530.1	CAX-interacting protein 2	GO:0048653;GO:0015035;GO:0009055;GO:0006118;GO:0006812;GO:0055114;GO:0045454;GO:0009570	anther development;protein disulfide oxidoreductase activity;electron carrier activity;obsolete electron transport;cation transport;oxidation-reduction process;cell redox homeostasis;chloroplast stroma	BP;MF;MF;BP;BP;BP;BP;CC	IPR012336;IPR002109	undef;Glutaredoxin domain profile	Cp4.1LG08g12340.1	bifunctional monothiol glutaredoxin- chloroplastic	35.1	Bifunctional monothiol glutaredoxin-S16, chloroplastic OS=Arabidopsis thaliana (sp|q8h7f6|grs16_arath : 347.0)	3
CUCPE_TC20781	1.03548	0.260711	2.01801	0.00200644	-0.235397	0.936349	AT1G12244.1	Polynucleotidyl transferase, ribonuclease H-like superfamily protein	A1SJC8	Putative Holliday junction resolvase OS=Nocardioides sp. (strain BAA-499 / JS614) GN=Noca_2408 PE=3 SV=1	Cucsa.259880.1	Polynucleotidyl transferase, ribonuclease H-like superfamily protein	GO:0031564;GO:0016787;GO:0016740;GO:0006310;GO:0003676	transcription antitermination;hydrolase activity;transferase activity;DNA recombination;nucleic acid binding	BP;MF;MF;BP;MF	IPR012337;IPR005227;IPR006641	undef;RNAse_H_YqgF: putative transcription antitermination factor YqgF;undef	Cp4.1LG03g15570.1	pre-16S rRNA nuclease	35.2	no hits	3
CUCPE_TC555	1.65002	0.00227625	2.015	0.000247944	0.0328427	0.990008	AT5G55220.1	trigger factor type chaperone family protein	Q8S9L5	Trigger factor-like protein TIG, Chloroplastic OS=Arabidopsis thaliana GN=TIG PE=2 SV=1	Cucsa.042740.1	trigger factor type chaperone family protein	GO:0006457;GO:0000023;GO:0009902;GO:0016556;GO:0019288;GO:0019252;GO:0010103;GO:0034660;GO:0009941;GO:0015031;GO:0016117;GO:0009570;GO:0010027	protein folding;maltose metabolic process;chloroplast relocation;mRNA modification;isopentenyl diphosphate biosynthetic process, methylerythritol 4-phosphate pathway;starch biosynthetic process;stomatal complex morphogenesis;ncRNA metabolic process;chloroplast envelope;protein transport;carotenoid biosynthetic process;chloroplast stroma;thylakoid membrane organization	BP;BP;BP;BP;BP;BP;BP;BP;CC;BP;BP;CC;BP	IPR008880;IPR027304	Bacterial trigger factor protein (TF) C-terminus;undef	Cp4.1LG00g02050.1	#N/A	18.12.3	nascent polypeptide chaperone (TF)	3
CUCPE_TC16077	0.921818	0.029633	2.01465	1.77637e-09	-0.465806	0.542652	AT2G19750.1	Ribosomal protein S30 family protein	P49689	40S ribosomal protein S30 OS=Arabidopsis thaliana GN=RPS30A PE=3 SV=3	Cucsa.288630.1	Ribosomal protein S30 family protein	GO:0005840;GO:0042254;GO:0006412;GO:0003735;GO:0005739	ribosome;ribosome biogenesis;translation;structural constituent of ribosome;mitochondrion	CC;BP;BP;MF;CC	IPR006846	Ribosomal protein S30	Cp4.1LG18g03900.1	40S ribosomal S30	17.1.3.1.32	component RPS30 of SSU proteome	3
CUCPE_TC1808	1.02161	0.0898639	2.01465	5.38572e-07	-0.564393	0.689148	AT1G72970.1	Glucose-methanol-choline (GMC) oxidoreductase family protein	Q9S746	Protein HOTHEAD OS=Arabidopsis thaliana GN=HTH PE=1 SV=1	Cucsa.360570.1	Glucose-methanol-choline (GMC) oxidoreductase family protein	GO:0016614;GO:0010430;GO:0046593;GO:0007267;GO:0050660;GO:0009553	oxidoreductase activity, acting on CH-OH group of donors;fatty acid omega-oxidation;mandelonitrile lyase activity;cell-cell signaling;flavin adenine dinucleotide binding;embryo sac development	MF;BP;MF;BP;MF;BP	IPR012132;IPR007867;IPR000172	undef;GMC oxidoreductase;GMC oxidoreductase	Cp4.1LG12g08720.1	HOTHEAD	21.9.1.4	omega-hydroxy fatty acyl dehydrogenase	3
CUCPE_TC20624	1.26636	0.328087	2.01316	0.0449565	0.978575	0.684089	#N/A	#N/A	#N/A	#N/A	#N/A	#N/A	#N/A	#N/A	#N/A	#N/A	#N/A	#N/A	#N/A	35.2	no hits	3
CUCPE_L2605_T_2	1.41498	0.10044	2.01265	0.0024482	-0.167442	0.963728	AT3G16480.1	mitochondrial processing peptidase alpha subunit	P29677	Mitochondrial-processing peptidase subunit alpha OS=Solanum tuberosum GN=MPP PE=1 SV=1	Cucsa.021700.1	Insulinase (Peptidase family M16) protein	GO:0046872;GO:0006508;GO:0004222	metal ion binding;proteolysis;metalloendopeptidase activity	MF;BP;MF	IPR007863;IPR011765;IPR011249;IPR001431;IPR011237	Peptidase M16 inactive domain;Insulinase (Peptidase family M16);undef;Insulinase family, zinc-binding region signature;undef	Cp4.1LG03g14190.1	mitochondrial-processing peptidase subunit alpha-like	2.4.3.3.1; 18.10.2.2.1	subunit alpha of cytochrome c reductase MPP-type peptidase subcomplex; subunit alpha of MPP mitochondrial signal peptidase heterodimer	3
CUCPE_TC12901	1.03745	0.109017	2.01201	5.93117e-05	-1.50685	0.0606722	AT4G35100.2	plasma membrane intrinsic protein 3	P93004	Aquaporin PIP2-7 OS=Arabidopsis thaliana GN=PIP2-7 PE=1 SV=2	Cucsa.370460.1	plasma membrane intrinsic protein 3	GO:0006810;GO:0016021;GO:0009737;GO:0005215	transport;integral component of membrane;response to abscisic acid;transporter activity	BP;CC;BP;MF	#N/A	#N/A	Cp4.1LG04g04870.1	probable aquaporin PIP2-8	24.3.1.2	plasma membrane intrinsic protein (PIP)	3
CUCPE_L8682_T_5	1.61637	0.0576419	2.01177	0.00283173	0.349003	0.89991	AT1G30070.1	SGS domain-containing protein	Q9CXW3	Calcyclin-binding protein OS=Mus musculus GN=Cacybp PE=1 SV=1	Cucsa.054510.1	SGS domain-containing protein	GO:0009644;GO:0006457;GO:0005634;GO:0034976;GO:0042542;GO:0009408;GO:0005886	response to high light intensity;protein folding;nucleus;response to endoplasmic reticulum stress;response to hydrogen peroxide;response to heat;plasma membrane	BP;BP;CC;BP;BP;BP;CC	IPR015120;IPR008978;IPR007052;IPR007699	Siah interacting protein, N terminal;undef;CS domain;SGS domain profile	Cp4.1LG20g05230.1	#N/A	35.2	no hits	3
CUCPE_L8088_T_4	1.79287	0.00793693	2.00947	0.000540028	0.0344029	0.992892	AT1G64980.1	Nucleotide-diphospho-sugar transferases superfamily protein	#N/A	#N/A	Cucsa.314050.1	Nucleotide-diphospho-sugar transferases superfamily protein	GO:0009846;GO:0008152;GO:0005829;GO:0016740;GO:0009860	pollen germination;metabolic process;cytosol;transferase activity;pollen tube growth	BP;BP;CC;MF;BP	IPR029044	undef	Cp4.1LG15g02860.1	nucleotide-diphospho-sugar transferase superfamily	35.1	Protein CDI OS=Arabidopsis thaliana (sp|q9xip8|cdi_arath : 426.0)	3
CUCPE_L4128_T_1	1.0276	0.152003	2.00936	2.14887e-06	0.174177	0.959807	#N/A	#N/A	#N/A	#N/A	#N/A	#N/A	#N/A	#N/A	#N/A	#N/A	#N/A	#N/A	#N/A	35.2	no hits	3
CUCPE_TC18536	0.794823	0.179179	2.00521	7.71386e-06	-1.42483	0.0885352	AT3G06880.2	Transducin/WD40 repeat-like superfamily protein	C6L7U1	Putative E3 ubiquitin-protein ligase LIN-1 OS=Lotus japonicus GN=CERBERUS PE=2 SV=2	Cucsa.252980.3	Transducin/WD40 repeat-like superfamily protein	GO:0000166;GO:0009507	nucleotide binding;chloroplast	MF;CC	IPR016024;IPR019775;IPR001680;IPR017986;IPR015943	undef;Trp-Asp (WD) repeats signature;WD40 repeats;undef;undef	Cp4.1LG03g11670.1	#N/A	35.1	Putative E3 ubiquitin-protein ligase LIN-1 OS=Lotus japonicus (sp|c6l7u1|lin1_lotja : 167.0)	3
CUCPE_L2054_T_6	1.10977	0.000679745	2.00504	5.48864e-13	-0.184037	0.869237	AT4G27090.1	Ribosomal protein L14	Q9T043	60S ribosomal protein L14-2 OS=Arabidopsis thaliana GN=RPL14B PE=2 SV=1	Cucsa.383510.1	Ribosomal protein L14	GO:0005840;GO:0042254;GO:0006412;GO:0003735	ribosome;ribosome biogenesis;translation;structural constituent of ribosome	CC;BP;BP;MF	IPR002784;IPR008991;IPR014722	Ribosomal protein L14;undef;undef	Cp4.1LG17g02270.1	#N/A	17.1.2.1.15	component RPL14 of LSU proteome component	3
CUCPE_TC1799	0.617626	0.652032	2.0045	0.0409344	-2.06363	0.0925369	AT3G57800.2	basic helix-loop-helix (bHLH) DNA-binding superfamily protein	Q3EAI1	Transcription factor bHLH60 OS=Arabidopsis thaliana GN=BHLH60 PE=2 SV=1	Cucsa.242940.1	basic helix-loop-helix (bHLH) DNA-binding superfamily protein	GO:0005634;GO:0005667;GO:0006355;GO:0045449;GO:0003700;GO:0046983	nucleus;transcription factor complex;regulation of transcription, DNA-templated;alt_id: GO:0061019;transcription factor activity, sequence-specific DNA binding;protein dimerization activity	CC;CC;BP;def: "Any process that modulates the frequency, rate or extent of cellular DNA-templated transcription." [GOC:go_curators, GOC:txnOH];MF;MF	IPR011598	undef	Cp4.1LG03g03870.1	transcription factor bHLH48 isoform X1	15.5.32; 26.1.2.1.2	transcription factor (bHLH); transcriptional regulator (CIB)	3
CUCPE_L216_T_10	1.53956	5.58483e-07	2.00324	2.27725e-12	0.334177	0.65392	AT1G32060.1	phosphoribulokinase	P27774	Phosphoribulokinase, chloroplastic OS=Mesembryanthemum crystallinum PE=2 SV=1	Cucsa.149770.1	phosphoribulokinase	GO:0009535;GO:0009637;GO:0009902;GO:0010310;GO:0010207;GO:0009941;GO:0010114;GO:0006612;GO:0006364;GO:0006098;GO:0009867;GO:0019344;GO:0009697;GO:0031348;GO:0048046;GO:0009773;GO:0005524;GO:0010363;GO:0043900;GO:0009595;GO:0010200;GO:0010218;GO:0005975;GO:0009735;GO:0008974;GO:0050832;GO:0000165;GO:0009862;GO:0035304;GO:0010103;GO:0015976;GO:0010319;GO:0009570	chloroplast thylakoid membrane;response to blue light;chloroplast relocation;regulation of hydrogen peroxide metabolic process;photosystem II assembly;chloroplast envelope;response to red light;protein targeting to membrane;rRNA processing;pentose-phosphate shunt;jasmonic acid mediated signaling pathway;cysteine biosynthetic process;salicylic acid biosynthetic process;negative regulation of defen…	CC;BP;BP;BP;BP;CC;BP;BP;BP;BP;BP;BP;BP;BP;CC;BP;MF;BP;BP;BP;BP;BP;BP;BP;MF;BP;BP;BP;BP;BP;BP;CC;CC	IPR006083;IPR027417;IPR006082	Phosphoribulokinase / Uridine kinase family;undef;Phosphoribulokinase signature	Cp4.1LG15g01750.1	chloroplastic	1.2.11	phosphoribulokinase	3
CUCPE_TC373	1.60843	5.53504e-05	2.00261	9.73815e-07	-0.0345341	0.98729	AT2G21170.1	triosephosphate isomerase	P48496	Triosephosphate isomerase, chloroplastic OS=Spinacia oleracea GN=TPIP1 PE=1 SV=1	Cucsa.169250.1	triosephosphate isomerase	GO:0006642;GO:0048046;GO:0019563;GO:0006096;GO:0006020;GO:0009658;GO:0080022;GO:0006013;GO:0005829;GO:0005739;GO:0009941;GO:0032504;GO:0006094;GO:0006000;GO:0004807;GO:0046166;GO:0009579;GO:0015976;GO:0009570	triglyceride mobilization;apoplast;glycerol catabolic process;glycolytic process;inositol metabolic process;chloroplast organization;primary root development;mannose metabolic process;cytosol;mitochondrion;chloroplast envelope;multicellular organism reproduction;gluconeogenesis;fructose metabolic process;triose-phosphate isomerase activity;glyceraldehyde-3-phosphate biosynthetic process;thylakoid…	BP;CC;BP;BP;BP;BP;BP;BP;CC;CC;CC;BP;BP;BP;MF;BP;CC;BP;CC	IPR013785;IPR022896;IPR011598;IPR020861;IPR000652	undef;Triosephosphate isomerase [tpiA];helix loop helix domain;Triosephosphate isomerase active site;tim: triose-phosphate isomerase	Cp4.1LG16g03110.1	triosephosphate chloroplastic	1.2.4;3.12.3; 15.5.32; 25.4.1.4	triosephosphate isomerase; triosephosphate isomerase; transcription factor (bHLH); iron homeostasis regulator (POPEYE)	3
CUCPE_TC1625	1.41575	0.00194205	2.00094	4.6803e-07	-0.427603	0.832904	AT4G39350.1	cellulose synthase A2	O48947	Cellulose synthase A catalytic subunit 2 [UDP-forming] OS=Arabidopsis thaliana GN=CESA2 PE=1 SV=1	Cucsa.325790.5	cellulose synthase 6	GO:0006011;GO:0005982;GO:0005985;GO:0016760;GO:0016021;GO:0008270;GO:0030244;GO:0071555;GO:0005886	UDP-glucose metabolic process;starch metabolic process;sucrose metabolic process;cellulose synthase (UDP-forming) activity;integral component of membrane;zinc ion binding;cellulose biosynthetic process;cell wall organization;plasma membrane	BP;BP;BP;MF;CC;MF;BP;BP;CC	IPR027934;IPR005150;IPR001841;IPR029044;IPR013083	Zinc-binding RING-finger;Cellulose synthase;Zinc finger RING-type profile;undef;undef	Cp4.1LG17g04910.1	cellulose synthase A catalytic subunit 2 [UDP-forming]-like	21.1.1.1.1	catalytic component CesA of cellulose synthase complex	3
CUCPE_L2466_T_17	2.08858	0.0177556	1.97403	0.0202559	0.220465	0.95461	AT3G01120.1	Pyridoxal phosphate (PLP)-dependent transferases superfamily protein	P55217	Cystathionine gamma-synthase 1, chloroplastic OS=Arabidopsis thaliana GN=CGS1 PE=1 SV=3	Cucsa.338600.1	Pyridoxal phosphate (PLP)-dependent transferases superfamily protein	GO:0006534;GO:0006730;GO:0001887;GO:0030170;GO:0009086;GO:0003962;GO:0009570	cysteine metabolic process;one-carbon metabolic process;selenium compound metabolic process;pyridoxal phosphate binding;methionine biosynthetic process;cystathionine gamma-synthase activity;chloroplast stroma	BP;BP;BP;MF;BP;MF;CC	IPR000277;IPR015424;IPR015421;IPR015422	Cys/Met metabolism enzymes pyridoxal-phosphate attachment site;undef;undef;undef	Cp4.1LG00g00680.1	#N/A	4.1.2.2.6.1.1	cystathionine gamma-synthase	1
CUCPE_L7970_T_1	1.49	0.238681	1.95927	0.0463094	-6.71461	0.000274923	#N/A	#N/A	#N/A	#N/A	#N/A	#N/A	#N/A	#N/A	#N/A	#N/A	#N/A	#N/A	#N/A	35.2	no hits	3
CUCPE_L3725_T_3	2.17408	0.00314631	1.94908	0.009217	-0.354323	0.911075	AT1G03630.2	protochlorophyllide oxidoreductase C	Q41249	Protochlorophyllide reductase, chloroplastic OS=Cucumis sativus GN=PORA PE=2 SV=1	Cucsa.123300.1	protochlorophyllide oxidoreductase A	GO:0009535;GO:0000023;GO:0009637;GO:0019898;GO:0009902;GO:0006118;GO:0009965;GO:0010207;GO:0009941;GO:0010114;GO:0030154;GO:0019288;GO:0006364;GO:0019252;GO:0006098;GO:0006655;GO:0019344;GO:0003959;GO:0055114;GO:0045893;GO:0019685;GO:0009664;GO:0006636;GO:0009073;GO:0010218;GO:0000272;GO:0016117;GO:0010027;GO:0043085;GO:0015995;GO:0019761;GO:0016630	chloroplast thylakoid membrane;maltose metabolic process;response to blue light;extrinsic component of membrane;chloroplast relocation;obsolete electron transport;leaf morphogenesis;photosystem II assembly;chloroplast envelope;response to red light;cell differentiation;isopentenyl diphosphate biosynthetic process, methylerythritol 4-phosphate pathway;rRNA processing;starch biosynthetic process;pe…	CC;BP;BP;CC;BP;BP;BP;BP;CC;BP;BP;BP;BP;BP;BP;BP;BP;MF;BP;BP;BP;BP;BP;BP;BP;BP;BP;BP;BP;BP;BP;MF	IPR016040;IPR005979;IPR002347;IPR002198	undef;LPOR: light-dependent protochlorophyllide reductase;Glucose/ribitol dehydrogenase family signature;short chain dehydrogenase	Cp4.1LG16g07900.1	lanC GCL2	7.12.6.5.1	light-dependent protochlorophyllide oxidoreductase	1
CUCPE_TC16374	1.39584	0.0351953	1.94759	0.00014307	-2.26569	0.00913042	AT1G18650.1	plasmodesmata callose-binding protein 3	Q9FZ86	PLASMODESMATA CALLOSE-BINDING PROTEIN 3 OS=Arabidopsis thaliana GN=PDCB3 PE=1 SV=1	Cucsa.198190.1	plasmodesmata callose-binding protein 3	GO:0001872;GO:0008152;GO:0016787;GO:0009506;GO:0031225	(1->3)-beta-D-glucan binding;metabolic process;hydrolase activity;plasmodesma;anchored component of membrane	MF;BP;MF;CC;CC	IPR012946	X8 domain	Cp4.1LG04g14810.1	PLASMODESMATA CALLOSE-BINDING PROTEIN 3-like	35.1	PLASMODESMATA CALLOSE-BINDING PROTEIN 3 OS=Arabidopsis thaliana (sp|q9fz86|pdcb3_arath : 160.0)	3
CUCPE_L9010_T_14	2.77838	0.018177	1.94065	0.0292349	0.0144522	0.997049	AT5G27390.1	Mog1/PsbP/DUF1795-like photosystem II reaction center PsbP family protein	#N/A	#N/A	#N/A	#N/A	GO:0005509;GO:0019898;GO:0009220;GO:0015979;GO:0009654;GO:0009507	calcium ion binding;extrinsic component of membrane;pyrimidine ribonucleotide biosynthetic process;photosynthesis;photosystem II oxygen evolving complex;chloroplast	MF;CC;BP;BP;CC;CC	IPR016123	undef	Cp4.1LG11g09550.1	PREDICTED: uncharacterized protein LOC103495336 isoform X1	35.2	no hits	1
CUCPE_TC12186	2.16982	0.007691	1.92063	0.010214	-2.79631	0.00806015	AT1G11530.1	C-terminal cysteine residue is changed to a serine 1	Q8LDI5	Thioredoxin-like protein CXXS1 OS=Arabidopsis thaliana GN=CXXS1 PE=2 SV=2	Cucsa.237940.1	thioredoxin H-type 9	GO:0015035;GO:0006118;GO:0055114;GO:0045454;GO:0006662;GO:0005623;GO:0044238;GO:0044237	protein disulfide oxidoreductase activity;obsolete electron transport;oxidation-reduction process;cell redox homeostasis;glycerol ether metabolic process;cell;primary metabolic process;cellular metabolic process	MF;BP;BP;BP;BP;CC;BP;BP	#N/A	#N/A	Cp4.1LG09g08800.1	thioredoxin CXXS1	10.6.1	H-type thioredoxin	1
CUCPE_TC15507	1.03542	0.286372	1.89417	0.00851106	-2.21906	0.0122622	AT5G55450.1	Bifunctional inhibitor/lipid-transfer protein/seed storage 2S albumin superfamily protein	Q8W453	Putative lipid-transfer protein DIR1 OS=Arabidopsis thaliana GN=DIR1 PE=1 SV=1	Cucsa.281590.1	Bifunctional inhibitor/lipid-transfer protein/seed storage 2S albumin superfamily protein	GO:0007165;GO:1901701;GO:0071229;GO:0071310;GO:0043167;GO:0008289;GO:0098542;GO:0005515;GO:0005623	signal transduction;cellular response to oxygen-containing compound;cellular response to acid chemical;cellular response to organic substance;ion binding;lipid binding;defense response to other organism;protein binding;cell	BP;BP;BP;BP;MF;MF;BP;MF;CC	#N/A	#N/A	Cp4.1LG02g00860.1	#N/A	35.2	no hits	3
CUCPE_TC22105	1.09221	0.164051	1.88923	0.00171727	-2.09145	0.0307773	AT4G35000.1	ascorbate peroxidase 3	Q42564	L-ascorbate peroxidase 3, peroxisomal OS=Arabidopsis thaliana GN=APX3 PE=1 SV=1	Cucsa.043770.1	ascorbate peroxidase 3	GO:0019852;GO:0006804;GO:0006979;GO:0020037;GO:0016688;GO:0055114	L-ascorbic acid metabolic process;obsolete peroxidase reaction;response to oxidative stress;heme binding;L-ascorbate peroxidase activity;oxidation-reduction process	BP;BP;BP;MF;MF;BP	IPR002207;IPR019794;IPR010255;IPR002016;IPR019793	Plant ascorbate peroxidase signature;Peroxidases active site signature;undef;Peroxidase;Peroxidases proximal heme-ligand signature	Cp4.1LG10g00030.1	probable L-ascorbate peroxidase 3	10.4.1.1	ascorbate peroxidase (APX)	3
CUCPE_L20074_T_1	2.70495	1.22034e-05	1.87951	0.00202088	1.77259	0.0163938	#N/A	#N/A	Q8RZB5	Probable calcium-binding protein CML10 OS=Oryza sativa subsp. japonica GN=CML10 PE=2 SV=1	#N/A	#N/A	GO:0005509	calcium ion binding	MF	IPR002048;IPR011992;IPR018247	EF-hand, calcium binding motif;undef;EF-hand calcium-binding domain	Cp4.1LG07g05260.1	calcium-binding -like	35.2	no hits	2
CUCPE_L3263_T_1	1.73101	0.0354745	1.85414	0.0339383	2.09039	0.0145022	AT5G56080.1	nicotianamine synthase 2	Q9XGI7	Nicotianamine synthase OS=Solanum lycopersicum GN=CHLN PE=2 SV=1	Cucsa.092390.1	nicotianamine synthase 4	GO:0030410;GO:0030418;GO:0015684	nicotianamine synthase activity;nicotianamine biosynthetic process;ferrous iron transport	MF;BP;BP	IPR004298	Nicotianamine synthase (NAS)-like family profile	Cp4.1LG04g08620.1	Nicotianamine synthase	25.4.3.1.1	nicotianamine synthase	5
CUCPE_TC13473	2.21529	0.00665378	1.84779	0.0133476	1.1576	0.357942	AT1G43670.1	Inositol monophosphatase family protein	P14766	Fructose-1,6-bisphosphatase, cytosolic OS=Spinacia oleracea PE=1 SV=2	Cucsa.364880.2	Inositol monophosphatase family protein	GO:0005986;GO:0006096;GO:0006013;GO:0005829;GO:0006470;GO:0042132;GO:0005634;GO:0006000;GO:0006094;GO:0009750;GO:0009737;GO:0006098;GO:0015976;GO:0005983;GO:0015979;GO:0030388	sucrose biosynthetic process;glycolytic process;mannose metabolic process;cytosol;protein dephosphorylation;fructose 1,6-bisphosphate 1-phosphatase activity;nucleus;fructose metabolic process;gluconeogenesis;response to fructose;response to abscisic acid;pentose-phosphate shunt;carbon utilization;starch catabolic process;photosynthesis;fructose 1,6-bisphosphate metabolic process	BP;BP;BP;CC;BP;MF;CC;BP;BP;BP;BP;BP;BP;BP;BP;BP	IPR020548;IPR028343;IPR000146	Fructose-1-6-bisphosphatase active site;Fructose-1,6-bisphosphatase signature;Fructose-1,6-bisphosphatase class 1 [fbp]	Cp4.1LG02g08960.1	fructose-1,6- cytosolic	50.3.1	Fructose-1,6-bisphosphatase, cytosolic OS=Beta vulgaris (sp|q42649|f16p2_betvu : 431.0) & Enzyme classification.EC_3 hydrolases.EC_3.1 hydrolase acting on ester bond(50.3.1 : 312.6)	1
CUCPE_TC22413	2.05824	0.0223602	1.78901	0.0286985	-0.470175	0.824794	AT5G38430.1	Ribulose bisphosphate carboxylase (small chain) family protein	P08474	Ribulose bisphosphate carboxylase small chain, chloroplastic OS=Cucumis sativus GN=RBCS PE=2 SV=1	Cucsa.283540.1	Ribulose bisphosphate carboxylase (small chain) family protein	GO:0009573;GO:0019253;GO:0046487;GO:0009853;GO:0004497;GO:0055114;GO:0016984	chloroplast ribulose bisphosphate carboxylase complex;reductive pentose-phosphate cycle;glyoxylate metabolic process;photorespiration;monooxygenase activity;oxidation-reduction process;ribulose-bisphosphate carboxylase activity	CC;BP;BP;BP;MF;BP;MF	#N/A	#N/A	Cp4.1LG09g03060.1	ribulose-1,5-bisphosphate carboxylase oxygenase small subunit	1.2.1.1.2	small subunit of ribulose-1,5-bisphosphat carboxylase/oxygenase heterodimer	1
CUCPE_L23672_T_1	0.845609	0.418761	1.77109	0.00991866	-3.01133	0.0171739	AT1G78260.1	RNA-binding (RRM/RBD/RNP motifs) family protein	Q7T3I7	RNA-binding protein 38 OS=Xenopus laevis GN=rbm38 PE=1 SV=2	#N/A	#N/A	GO:0000166;GO:0003676	nucleotide binding;nucleic acid binding	MF;MF	IPR012677;IPR000504	undef;RNA recognition motif (aka RRM, RBD, or RNP domain)	Cp4.1LG02g05060.1	RNA-binding 38-like	35.1	Probable RNA-binding protein ARP1 OS=Arabidopsis thaliana (sp|q9m1s3|arp1_arath : 120.0)	3
CUCPE_TC10408	1.16538	0.119793	1.77041	0.00112582	-2.87597	0.00374962	AT1G70370.2	polygalacturonase 2	P92990	Probable polygalacturonase non-catalytic subunit JP650 OS=Arabidopsis thaliana GN=JP650 PE=2 SV=2	Cucsa.394180.1	polygalacturonase 2	GO:0048653;GO:0010413;GO:0005982;GO:0006950;GO:0048767;GO:0004650;GO:0007389;GO:0012505;GO:0009664;GO:0009926;GO:0045492;GO:0005576;GO:0000272;GO:0009832;GO:0043231;GO:0008361;GO:0005985;GO:0010075;GO:0009932;GO:0009825;GO:0043481;GO:0044444	anther development;glucuronoxylan metabolic process;starch metabolic process;response to stress;root hair elongation;polygalacturonase activity;pattern specification process;endomembrane system;plant-type cell wall organization;auxin polar transport;xylan biosynthetic process;extracellular region;polysaccharide catabolic process;plant-type cell wall biogenesis;intracellular membrane-bounded organ…	BP;BP;BP;BP;BP;MF;BP;CC;BP;BP;BP;CC;BP;BP;CC;BP;BP;BP;BP;BP;BP;CC	IPR004873	BURP domain	Cp4.1LG07g00060.1	polygalacturonase 1 beta 3	21.3.5.1.4	non-catalytic polygalacturonase regulator	3
CUCPE_L18935_T_3	1.50298	0.0339204	1.76987	0.00500313	2.02651	0.0450984	AT1G04290.1	Thioesterase superfamily protein	Q5R833	Acyl-coenzyme A thioesterase 13 OS=Pongo abelii GN=ACOT13 PE=2 SV=1	#N/A	#N/A	GO:0047617;GO:0005777	acyl-CoA hydrolase activity;peroxisome	MF;CC	IPR003736;IPR006683;IPR029069	unchar_dom_1: uncharacterized domain 1;Thioesterase superfamily;undef	Cp4.1LG16g01040.1	#N/A	35.2	no hits	5
CUCPE_TC20592	0.992874	0.16341	1.70269	0.000885917	-2.60493	0.00434503	AT5G55730.2	FASCICLIN-like arabinogalactan 1	Q9FM65	Fasciclin-like arabinogalactan protein 1 OS=Arabidopsis thaliana GN=FLA1 PE=1 SV=1	Cucsa.221820.1	FASCICLIN-like arabinogalactan 1	GO:0005618;GO:0046658;GO:0048367;GO:0048364	cell wall;anchored component of plasma membrane;shoot system development;root development	CC;CC;BP;BP	IPR000782	undef	Cp4.1LG02g00470.1	fasciclin-like arabinogalactan 1	21.4.1.1.3	fasciclin-type arabinogalactan protein	3
CUCPE_L11538_T_1	1.72337	0.0821706	1.69747	0.0184671	2.21028	0.0088692	AT5G16530.1	Auxin efflux carrier family protein	Q9FFD0	Putative auxin efflux carrier component 8 OS=Arabidopsis thaliana GN=PIN8 PE=3 SV=2	#N/A	#N/A	GO:0055085;GO:0005783;GO:0009555;GO:0080162;GO:0010252;GO:0016021;GO:0080161	transmembrane transport;endoplasmic reticulum;pollen development;intracellular auxin transport;auxin homeostasis;integral component of membrane;auxin transmembrane transporter activity	BP;CC;BP;BP;BP;CC;MF	IPR014024;IPR004776	2a69: auxin efflux carrier;Membrane transport protein	Cp4.1LG07g07870.1	auxin efflux carrier component 8	11.2.4.1.1; 24.2.5.2.1	auxin transporter (PIN); auxin efflux transporter (PIN)	5
CUCPE_TC15553	2.03252	0.00383545	1.69581	0.00794858	-0.434722	0.8416	AT1G60950.1	2Fe-2S ferredoxin-like superfamily protein	P09911	Ferredoxin-1, chloroplastic OS=Pisum sativum GN=PETF PE=1 SV=2	Cucsa.032950.1	2Fe-2S ferredoxin-like superfamily protein	GO:0009055;GO:0022900;GO:0051537;GO:0046872;GO:0005515;GO:0006118;GO:0009507	electron carrier activity;electron transport chain;2 iron, 2 sulfur cluster binding;metal ion binding;protein binding;obsolete electron transport;chloroplast	MF;BP;MF;MF;MF;BP;CC	IPR001041;IPR010241;IPR012675;IPR006058	undef;fdx_plant: ferredoxin [2Fe-2S];undef;2Fe-2S ferredoxin-type iron-sulfur binding region signature	Cp4.1LG01g01870.1	Ferredoxin- chloroplastic	1.1.5.1	ferredoxin electron carrier	1
CUCPE_L15348_T_1	-0.392593	0.881804	1.65491	0.221147	-5.53093	0.0112173	AT3G02100.1	UDP-Glycosyltransferase superfamily protein	Q9SGA8	UDP-glycosyltransferase 83A1 OS=Arabidopsis thaliana GN=UGT83A1 PE=2 SV=1	#N/A	#N/A	GO:0008152;GO:0016758	metabolic process;transferase activity, transferring hexosyl groups	BP;MF	#N/A	#N/A	#N/A	#N/A	35.1	UDP-glycosyltransferase 83A1 OS=Arabidopsis thaliana (sp|q9sga8|u83a1_arath : 84.3)	3
CUCPE_TC2458	1.41541	0.0412411	1.62084	0.00410809	-2.37026	0.00704977	AT5G17920.2	Cobalamin-independent synthase family protein	P93263	5-methyltetrahydropteroyltriglutamate--homocysteine methyltransferase OS=Mesembryanthemum crystallinum GN=METE PE=2 SV=1	Cucsa.340250.1	Cobalamin-independent synthase family protein	GO:0008270;GO:0032259;GO:0009086;GO:0003871	zinc ion binding;methylation;methionine biosynthetic process;5-methyltetrahydropteroyltriglutamate-homocysteine S-methyltransferase activity	MF;BP;BP;MF	IPR013215;IPR006276;IPR002629	Cobalamin-independent synthase, N-terminal domain;5-methyltetrahydropteroyltriglutamate--homocysteine methyltransferase [metE];Cobalamin-independent synthase, Catalytic domain	Cp4.1LG03g09460.1	5-methyltetrahydropteroyltriglutamate--homocysteine methyltransferase	4.1.2.2.6.2.1	methyl-tetrahydrofolate-dependent methionine synthase	3
CUCPE_L12331_T_1	1.93911	0.00832409	1.62021	0.0188386	2.57677	0.000178907	AT2G29500.1	HSP20-like chaperones superfamily protein	P02519	17.3 kDa class I heat shock protein OS=Glycine max GN=HSP17.3-B PE=3 SV=1	#N/A	#N/A	GO:0009644;GO:0006457;GO:0005783;GO:0010286;GO:0034976;GO:0005782;GO:0042542;GO:0006972;GO:0051082;GO:0009651;GO:0051259;GO:0009507	response to high light intensity;protein folding;endoplasmic reticulum;heat acclimation;response to endoplasmic reticulum stress;peroxisomal matrix;response to hydrogen peroxide;hyperosmotic response;unfolded protein binding;response to salt stress;protein oligomerization;chloroplast	BP;BP;CC;BP;BP;CC;BP;BP;MF;BP;BP;CC	IPR008978;IPR002068	undef;Hsp20/alpha crystallin family	Cp4.1LG08g11860.1	#N/A	35.1	18.5 kDa class I heat shock protein OS=Glycine max (sp|p05478|hsp16_soybn : 122.0)	4
CUCPE_L23544_T_1	-5.9369	0.00274035	1.61217	0.207773	-0.247508	0.959807	#N/A	#N/A	#N/A	#N/A	#N/A	#N/A	GO:0003677;GO:0008270	DNA binding;zinc ion binding	MF;MF	#N/A	#N/A	Cp4.1LG12g11590.1	E3 ubiquitin- ligase TRIM33	35.2	no hits	5
CUCPE_L23412_T_4	2.08242	1.18846e-05	1.59689	0.000185187	0.752628	0.408288	AT1G50020.1	unknown protein\x3b FUNCTIONS IN\x3a molecular_function unknown\x3b INVOLVED IN\x3a biological_process unknown\x3b LOCATED IN\x3a chloroplast thylakoid membrane, chloroplast\x3b EXPRESSED IN\x3a 24 plant structures\x3b EXPRESSED DURING\x3a 15 growth stages\x3b Has 72 Blast hits to /.../teins in 27 species\x3a Archae - 0\x3b Bacteria - 0\x3b Metazoa - 0\x3b Fungi - 0\x3b Plants - 72\x3b Viruses - …	#N/A	#N/A	#N/A	#N/A	GO:0016740;GO:0009507	transferase activity;chloroplast	MF;CC	#N/A	#N/A	Cp4.1LG14g04600.1	Ribosomal RNA large subunit methyltransferase H	35.2	no hits	1
CUCPE_L14506_T_1	0.843128	0.49265	1.59476	0.0473065	2.3282	0.0431528	#N/A	#N/A	#N/A	#N/A	#N/A	#N/A	#N/A	#N/A	#N/A	#N/A	#N/A	#N/A	#N/A	35.2	no hits	5
CUCPE_L23916_T_1	0.877292	0.767504	1.58443	0.41026	5.54662	0.0371744	#N/A	#N/A	#N/A	#N/A	#N/A	#N/A	#N/A	#N/A	#N/A	#N/A	#N/A	#N/A	#N/A	35.2	no hits	5
CUCPE_TC11437	1.59319	0.0444911	1.57661	0.0238301	-2.21878	0.00525486	AT4G00165.2	Bifunctional inhibitor/lipid-transfer protein/seed storage 2S albumin superfamily protein	Q8RW93	Putative lipid-binding protein At4g00165 OS=Arabidopsis thaliana GN=At4g00165 PE=2 SV=1	#N/A	#N/A	GO:0043255;GO:0009535;GO:0005783;GO:0043069;GO:0006096;GO:0070417;GO:0043621;GO:0007389;GO:0009863;GO:0009926;GO:0006032;GO:0004568;GO:0009805;GO:0009611;GO:0006612;GO:0009506;GO:0008361;GO:0030247;GO:0010167;GO:0006816;GO:0009408;GO:0010075;GO:0009737;GO:0009932;GO:0008289;GO:0046686;GO:0009682;GO:0006865;GO:0030244;GO:0019344;GO:0009697;GO:0006833;GO:0048046;GO:0009733;GO:0042335;GO:0009873;GO:…	regulation of carbohydrate biosynthetic process;chloroplast thylakoid membrane;endoplasmic reticulum;negative regulation of programmed cell death;glycolytic process;cellular response to cold;protein self-association;pattern specification process;salicylic acid mediated signaling pathway;auxin polar transport;chitin catabolic process;chitinase activity;coumarin biosynthetic process;response to wou…	BP;CC;CC;BP;BP;BP;MF;BP;BP;BP;BP;MF;BP;BP;BP;CC;BP;MF;BP;BP;BP;BP;BP;BP;MF;BP;BP;BP;BP;BP;BP;BP;CC;BP;BP;BP;BP;BP;BP;BP;BP;BP;BP;BP;BP;BP;BP;BP;BP;BP;BP;BP;BP;BP;BP;BP;BP;BP;CC;BP;CC	#N/A	#N/A	Cp4.1LG17g03840.1	#N/A	35.1	Putative lipid-binding protein At4g00165 OS=Arabidopsis thaliana (sp|q8rw93|lbp65_arath : 145.0)	1
CUCPE_TC11462	2.2348	0.0143131	1.56728	0.0556577	0.794999	0.699613	AT4G19110.1	Protein kinase superfamily protein	Q6Z8C8	Cyclin-dependent kinase F-4 OS=Oryza sativa subsp. japonica GN=CDKF-4 PE=2 SV=1	Cucsa.322320.2	Protein kinase superfamily protein	GO:0008353;GO:0005524;GO:0009069;GO:0006468	RNA polymerase II carboxy-terminal domain kinase activity;ATP binding;serine family amino acid metabolic process;protein phosphorylation	MF;MF;BP;BP	IPR000719;IPR017441;IPR011009;IPR008271;IPR002290	Protein kinase domain;Protein kinases ATP-binding region signature;undef;Serine/Threonine protein kinases active-site signature;Serine/Threonine protein kinases, catalytic domain	Cp4.1LG14g10110.1	cyclin-dependent kinase F-4	18.4.3.7	protein kinase (RCK)	1
CUCPE_L16201_T_1	0.642241	0.766188	1.55843	0.17848	6.82046	0.000416654	AT3G22800.1	Leucine-rich repeat (LRR) family protein	Q69TN4	Two pore potassium channel c OS=Oryza sativa subsp. japonica GN=TPKC PE=3 SV=1	#N/A	#N/A	#N/A	#N/A	#N/A	#N/A	#N/A	Cp4.1LG02g05570.1	#N/A	35.2	no hits	5
CUCPE_L20524_T_1	-0.984873	0.535313	1.55679	0.13192	-4.23243	0.00279644	AT3G02640.1	unknown protein\x3b BEST Arabidopsis thaliana protein match is\x3a unknown protein (TAIR\x3aAT5G16250.1)\x3b Has 96 Blast hits to 96 proteins in 16 species\x3a Archae - 0\x3b Bacteria - 0\x3b Metazoa - 0\x3b Fungi - 0\x3b Plants - 95\x3b Viruses - 0\x3b Other Eukaryotes - 1 (source /.../ BLink).	#N/A	#N/A	#N/A	#N/A	GO:0005739;GO:0016572;GO:0009507	mitochondrion;histone phosphorylation;chloroplast	CC;BP;CC	#N/A	#N/A	Cp4.1LG00g02840.1	#N/A	35.2	no hits	3
CUCPE_TC14893	0.237385	0.880086	1.55588	0.031482	-2.96709	0.0028872	AT5G60020.1	laccase 17	Q9FJD5	Laccase-17 OS=Arabidopsis thaliana GN=LAC17 PE=2 SV=1	Cucsa.207260.1	laccase 17	GO:0046274;GO:0048046;GO:0052716;GO:0005507;GO:0055114	lignin catabolic process;apoplast;hydroquinone:oxygen oxidoreductase activity;copper ion binding;oxidation-reduction process	BP;CC;MF;MF;BP	IPR017761;IPR011707;IPR011706;IPR001117;IPR008972	laccase: laccase;Multicopper oxidase;Multicopper oxidase;Multicopper oxidase;undef	Cp4.1LG03g02450.1	laccase-17-like	21.6.2.2	lignin laccase	3
CUCPE_TC6210	0.454517	0.579257	1.51348	0.00172017	-2.98358	9.0957e-05	AT3G54810.2	Plant-specific GATA-type zinc finger transcription factor family protein	Q9SV30	GATA transcription factor 8 OS=Arabidopsis thaliana GN=GATA8 PE=2 SV=1	Cucsa.308400.1	Plant-specific GATA-type zinc finger transcription factor family protein	GO:0005634;GO:0009845;GO:0045893;GO:0005667;GO:0008270;GO:0043565;GO:0003700;GO:0045449	nucleus;seed germination;positive regulation of transcription, DNA-templated;transcription factor complex;zinc ion binding;sequence-specific DNA binding;transcription factor activity, sequence-specific DNA binding;alt_id: GO:0061019	CC;BP;BP;CC;MF;MF;MF;def: "Any process that modulates the frequency, rate or extent of cellular DNA-templated transcription." [GOC:go_curators, GOC:txnOH]	#N/A	#N/A	Cp4.1LG09g04140.1	GATA transcription factor 8	35.1	GATA transcription factor 8 OS=Arabidopsis thaliana (sp|q9sv30|gata8_arath : 85.9)	3
CUCPE_L8083_T_4	2.31083	6.80853e-05	1.5032	3.72259e-06	-0.361329	0.903536	AT4G31985.1	Ribosomal protein L39 family protein	P51425	60S ribosomal protein L39 OS=Zea mays GN=RPL39 PE=3 SV=1	Cucsa.051250.1	Ribosomal protein L39 family protein	GO:0005840;GO:0042254;GO:0006412;GO:0003735;GO:0005739	ribosome;ribosome biogenesis;translation;structural constituent of ribosome;mitochondrion	CC;BP;BP;MF;CC	#N/A	#N/A	Cp4.1LG02g03980.1	#N/A	17.1.2.1.42	component RPL39 of LSU proteome component	1
CUCPE_L3742_T_1	2.20098	0.0627589	1.48399	0.159812	2.90564	0.0108959	AT4G39250.1	RAD-like 1	F4JVB8	Protein RADIALIS-like 1 OS=Arabidopsis thaliana GN=RL1 PE=2 SV=1	Cucsa.240590.1	RAD-like 1	GO:0003677;GO:0005634	DNA binding;nucleus	MF;CC	IPR001005;IPR017877;IPR009057	Myb-like DNA-binding domain;Myb-like domain profile;undef	Cp4.1LG15g05490.1	RADIALIS-like 1	15.5.2.2	transcription factor (MYB-related)	4
CUCPE_TC18166	0.863812	0.232372	1.45644	0.00857614	-2.47999	0.00279644	AT5G20950.2	Glycosyl hydrolase family protein	A7LXU3	Beta-glucosidase BoGH3B OS=Bacteroides ovatus (strain ATCC 8483 / DSM 1896 / JCM 5824 / NCTC 11153) GN=BACOVA_02659 PE=1 SV=1	Cucsa.111760.1	Glycosyl hydrolase family protein	GO:0004553;GO:0005975	hydrolase activity, hydrolyzing O-glycosyl compounds;carbohydrate metabolic process	MF;BP	IPR017853;IPR002772;IPR001764;IPR019800	undef;undef;Glycosyl hydrolase family 3 signature;Glycosyl hydrolases family 3 active site	Cp4.1LG04g13520.1	beta-D-glucan exohydrolase family	50.3.2	Enzyme classification.EC_3 hydrolases.EC_3.2 glycosylase(50.3.2 : 215.1) & Beta-xylosidase/alpha-L-arabinofuranosidase 2 OS=Medicago sativa subsp. varia (sp|a5jtq3|xyl2_medsv : 119.0)	3
CUCPE_TC7172	1.0692	0.148462	1.43488	0.0165064	-2.86669	0.0011494	AT3G58120.1	Basic-leucine zipper (bZIP) transcription factor family protein	Q9M2K4	Basic leucine zipper 61 OS=Arabidopsis thaliana GN=BZIP61 PE=1 SV=1	Cucsa.122790.1	Basic-leucine zipper (bZIP) transcription factor family protein	GO:0005667;GO:0006355;GO:0043565;GO:0045449;GO:0003700	transcription factor complex;regulation of transcription, DNA-templated;sequence-specific DNA binding;alt_id: GO:0061019;transcription factor activity, sequence-specific DNA binding	CC;BP;MF;def: "Any process that modulates the frequency, rate or extent of cellular DNA-templated transcription." [GOC:go_curators, GOC:txnOH];MF	IPR004827	Basic-leucine zipper (bZIP) domain signature	Cp4.1LG06g06700.1	basic leucine zipper 61-like	15.5.4.1	transcription factor (bZIP)	3
CUCPE_L19031_T_1	0.356029	0.822644	1.42328	0.0732683	-2.69805	0.0277345	AT5G03170.1	FASCICLIN-like arabinogalactan-protein 11	Q8LEJ6	Fasciclin-like arabinogalactan protein 11 OS=Arabidopsis thaliana GN=FLA11 PE=2 SV=2	#N/A	#N/A	GO:0006694;GO:0009506;GO:0050789;GO:0009888;GO:0044763;GO:0046165;GO:0009505;GO:0010817;GO:0005794;GO:0050896;GO:0040007;GO:0046658;GO:0009834;GO:0010015	steroid biosynthetic process;plasmodesma;regulation of biological process;tissue development;single-organism cellular process;alcohol biosynthetic process;plant-type cell wall;regulation of hormone levels;Golgi apparatus;response to stimulus;growth;anchored component of plasma membrane;plant-type secondary cell wall biogenesis;root morphogenesis	BP;CC;BP;BP;BP;BP;CC;BP;CC;BP;BP;CC;BP;BP	#N/A	#N/A	Cp4.1LG10g04690.1	#N/A	21.4.1.1.3	fasciclin-type arabinogalactan protein	3
CUCPE_L11418_T_3	0.984097	0.0836311	1.41579	0.00057051	-2.23009	0.00310765	AT4G36360.1	beta-galactosidase 3	Q9SCV9	Beta-galactosidase 3 OS=Arabidopsis thaliana GN=BGAL3 PE=1 SV=1	#N/A	#N/A	GO:0006598;GO:0046486;GO:0006687;GO:0010075;GO:0030246;GO:0009664;GO:0042398;GO:0009341;GO:0004565;GO:0006012;GO:0009698;GO:0006027;GO:0009832	polyamine catabolic process;glycerolipid metabolic process;glycosphingolipid metabolic process;regulation of meristem growth;carbohydrate binding;plant-type cell wall organization;cellular modified amino acid biosynthetic process;beta-galactosidase complex;beta-galactosidase activity;galactose metabolic process;phenylpropanoid metabolic process;glycosaminoglycan catabolic process;plant-type cell …	BP;BP;BP;BP;MF;BP;BP;CC;MF;BP;BP;BP;BP	IPR019801;IPR017853;IPR000922;IPR031330;IPR001944;IPR008979;IPR013781	Glycosyl hydrolases family 35 putative active site;undef;SUEL-type lectin domain profile;Glycosyl hydrolases family 35;Glycosyl hydrolase family 35 signature;undef;undef	Cp4.1LG19g09180.1	beta-galactosidase 3	21.3.2.2.2	beta-galactosidase (BGAL)	3
CUCPE_L13518_T_1	4.17618	6.80853e-05	1.40229	0.262895	3.17114	0.0244345	AT2G19110.1	heavy metal atpase 4	O64474	Putative cadmium/zinc-transporting ATPase HMA4 OS=Arabidopsis thaliana GN=HMA4 PE=1 SV=2	#N/A	#N/A	GO:0046872;GO:0008152;GO:0005524;GO:0098655;GO:0019829;GO:0016021;GO:0030001	metal ion binding;metabolic process;ATP binding;cation transmembrane transport;cation-transporting ATPase activity;integral component of membrane;metal ion transport	MF;BP;MF;BP;MF;CC;BP	IPR006121	Heavy-metal-associated domain profile	Cp4.1LG11g06220.1	inactive cadmium zinc-transporting ATPase HMA3 isoform X1	35.2	no hits	4
CUCPE_TC20292	0.695688	0.497198	1.38541	0.0386962	-2.32935	0.0269054	AT3G27200.1	Cupredoxin superfamily protein	Q41001	Blue copper protein OS=Pisum sativum PE=2 SV=1	Cucsa.087690.1	Cupredoxin superfamily protein	GO:0009055;GO:0006118;GO:0045491	electron carrier activity;obsolete electron transport;xylan metabolic process	MF;BP;BP	IPR003245;IPR008972	COPPER METAL-BINDING BLUE ELECTRON COPPER-BINDING PRECURSOR PHYTOCYANIN SIGNAL GLYCOPROTEIN EARLY;undef	Cp4.1LG01g25800.1	Blue copper	35.1	Uclacyanin 1 OS=Arabidopsis thaliana (sp|o82081|ucc1_arath : 94.7)	3
CUCPE_L8119_T_1	0.815939	0.773641	1.37847	0.425804	-6.54713	0.00451036	AT5G25830.1	GATA transcription factor 12	P69781	GATA transcription factor 12 OS=Arabidopsis thaliana GN=GATA12 PE=2 SV=1	Cucsa.312530.1	GATA transcription factor 9	GO:0003677;GO:0006355	DNA binding;regulation of transcription, DNA-templated	MF;BP	#N/A	#N/A	Cp4.1LG07g02390.1	GATA transcription factor 12-like	35.2	no hits	3
CUCPE_TC18610	2.34731	0.00220381	1.37745	0.0874491	1.65932	0.184403	#N/A	#N/A	#N/A	#N/A	#N/A	#N/A	#N/A	#N/A	#N/A	#N/A	#N/A	#N/A	#N/A	35.2	no hits	2
CUCPE_L12482_T_1	0.20305	0.898277	1.36218	0.0540371	-2.32332	0.0274793	AT5G51890.1	Peroxidase superfamily protein	Q9LT91	Peroxidase 66 OS=Arabidopsis thaliana GN=PER66 PE=2 SV=1	#N/A	#N/A	GO:0020037;GO:0055114;GO:0006979;GO:0006804;GO:0046872;GO:0004601;GO:0005576;GO:0042744	heme binding;oxidation-reduction process;response to oxidative stress;obsolete peroxidase reaction;metal ion binding;peroxidase activity;extracellular region;hydrogen peroxide catabolic process	MF;BP;BP;BP;MF;MF;CC;BP	IPR010255;IPR002016;IPR019793;IPR000823	undef;Peroxidase;Peroxidases proximal heme-ligand signature;Plant peroxidase signature	Cp4.1LG09g01080.1	peroxidase 66	35.1	Peroxidase 66 OS=Arabidopsis thaliana (sp|q9lt91|per66_arath : 421.0)	3
CUCPE_L750_T_2	0.628539	0.447172	1.35288	0.0147266	-2.31531	0.00114224	AT1G11600.1	cytochrome P450, family 77, subfamily B, polypeptide 1	Q9LZ31	Cytochrome P450 77A4 OS=Arabidopsis thaliana GN=CYP77A4 PE=2 SV=1	Cucsa.045340.1	cytochrome P450, family 77, subfamily B, polypeptide 1	GO:0020037;GO:0016705;GO:0005506;GO:0004497;GO:0055114;GO:0005886	heme binding;oxidoreductase activity, acting on paired donors, with incorporation or reduction of molecular oxygen;iron ion binding;monooxygenase activity;oxidation-reduction process;plasma membrane	MF;MF;MF;MF;BP;CC	IPR002401;IPR001128	E-class P450 group I signature;undef	Cp4.1LG10g09700.1	cytochrome P450 77A1	50.1.13	Cytochrome P450 77A4 OS=Arabidopsis thaliana (sp|q9lz31|c77a4_arath : 301.0) & Enzyme classification.EC_1 oxidoreductases.EC_1.14 oxidoreductase acting on paired donor with incorporation or reduction of molecular oxygen(50.1.13 : 134.6)	3
CUCPE_TC10389	0.89307	0.358233	1.30168	0.102243	2.55488	0.0416782	#N/A	#N/A	#N/A	#N/A	#N/A	#N/A	#N/A	#N/A	#N/A	#N/A	#N/A	#N/A	#N/A	35.2	no hits	5
CUCPE_L21217_T_3	2.23759	0.0294391	1.27616	0.125691	-0.411159	0.874336	AT5G59350.1	unknown protein\x3b FUNCTIONS IN\x3a molecular_function unknown\x3b INVOLVED IN\x3a biological_process unknown\x3b LOCATED IN\x3a endomembrane system\x3b EXPRESSED IN\x3a 23 plant structures\x3b EXPRESSED DURING\x3a 13 growth stages\x3b Has 1807 Blast hits to 1807 proteins in 277 s /.../\x3a Archae - 0\x3b Bacteria - 0\x3b Metazoa - 736\x3b Fungi - 347\x3b Plants - 385\x3b Viruses - 0\x3b Other E…	#N/A	#N/A	#N/A	#N/A	#N/A	#N/A	#N/A	#N/A	#N/A	Cp4.1LG02g13340.1	PREDICTED: uncharacterized protein LOC101218094	35.2	no hits	1
CUCPE_L3230_T_2	2.09726	0.000676535	1.27306	0.0158732	1.50191	0.0166352	AT4G39250.1	RAD-like 1	F4JVB8	Protein RADIALIS-like 1 OS=Arabidopsis thaliana GN=RL1 PE=2 SV=1	Cucsa.377630.1	RAD-like 6	GO:0003677;GO:0005634	DNA binding;nucleus	MF;CC	IPR001005;IPR017884;IPR009057	SANT SWI3, ADA2, N-CoR and TFIIIB'' DNA-binding domains;SANT domain profile;undef	Cp4.1LG15g05460.1	RADIALIS-like 1	15.5.2.2	transcription factor (MYB-related)	2
CUCPE_TC14437	-2.46004	0.00698632	1.26279	0.218623	0.0750446	0.985516	AT1G10310.1	NAD(P)-binding Rossmann-fold superfamily protein	Q9SY73	NADPH-dependent pterin aldehyde reductase OS=Arabidopsis thaliana GN=At1g10310 PE=1 SV=1	Cucsa.019320.1	NAD(P)-binding Rossmann-fold superfamily protein	GO:0019752;GO:0016616;GO:0044238;GO:0055114	carboxylic acid metabolic process;oxidoreductase activity, acting on the CH-OH group of donors, NAD or NADP as acceptor;primary metabolic process;oxidation-reduction process	BP;MF;BP;BP	IPR016040;IPR002198;IPR002347	undef;Short-chain dehydrogenase/reductase (SDR) superfamily signature;Glucose/ribitol dehydrogenase family signature	Cp4.1LG08g00530.1	NADPH-dependent pterin aldehyde reductase	35.1	NADPH-dependent pterin aldehyde reductase OS=Arabidopsis thaliana (sp|q9sy73|ptalr_arath : 247.0)	5
CUCPE_L3344_T_4	1.08985	0.151792	1.2608	0.035798	-2.92085	0.000288566	AT2G38110.1	glycerol-3-phosphate acyltransferase 6	O80437	Glycerol-3-phosphate 2-O-acyltransferase 6 OS=Arabidopsis thaliana GN=GPAT6 PE=1 SV=1	Cucsa.176200.1	glycerol-3-phosphate acyltransferase 6	GO:0090447;GO:0042967;GO:0003841;GO:0016791;GO:0009908;GO:0004366;GO:0010143;GO:0006655;GO:0006470	glycerol-3-phosphate 2-O-acyltransferase activity;acyl-carrier-protein biosynthetic process;1-acylglycerol-3-phosphate O-acyltransferase activity;phosphatase activity;flower development;glycerol-3-phosphate O-acyltransferase activity;cutin biosynthetic process;phosphatidylglycerol biosynthetic process;protein dephosphorylation	MF;BP;MF;MF;BP;MF;BP;BP;BP	IPR002123;IPR023214	Acyltransferase;undef	Cp4.1LG03g02940.1	glycerol-3-phosphate 2-O-acyltransferase 6	5.2.1.2.2; 21.9.1.5.1	glycerol-3-phosphate acyltransferase (GPAT4-8); cutin sn-glycerol-3-phosphate acyltransferase	3
CUCPE_L14005_T_1	0.203829	0.926984	1.25186	0.221185	-6.13651	0.000862002	AT3G52790.1	peptidoglycan-binding LysM domain-containing protein	#N/A	#N/A	#N/A	#N/A	GO:0016998;GO:0034976;GO:0005576;GO:0009627;GO:0005739	cell wall macromolecule catabolic process;response to endoplasmic reticulum stress;extracellular region;systemic acquired resistance;mitochondrion	BP;BP;CC;BP;CC	IPR018392	LysM domain	Cp4.1LG14g05920.1	Peptidoglycan-binding domain-containing	35.2	no hits	3
CUCPE_TC22045	0.753266	0.599056	1.24352	0.204866	-3.94137	0.000138404	#N/A	#N/A	Q00465	Ribosome-inactivating protein luffin-alpha OS=Luffa aegyptiaca PE=1 SV=1	#N/A	#N/A	GO:0017148;GO:0051607;GO:0030598	negative regulation of translation;defense response to virus;rRNA N-glycosylase activity	BP;BP;MF	IPR016138;IPR017989;IPR016139;IPR001574	undef;Ribosome inactivating protein family signature;undef;Ribosome inactivating protein	Cp4.1LG12g04830.1	nigrin b-like	35.1	Ribosome-inactivating protein luffin-alpha OS=Luffa aegyptiaca (sp|q00465|ripa_lufae : 380.0)	3
CUCPE_TC16054	2.41866	0.00212609	1.20222	0.093873	-0.400064	0.865366	AT5G21430.2	Chaperone DnaJ-domain superfamily protein	#N/A	#N/A	Cucsa.299780.1	Chaperone DnaJ-domain superfamily protein	GO:0010598;GO:0009535	NAD(P)H dehydrogenase complex (plastoquinone);chloroplast thylakoid membrane	CC;CC	#N/A	#N/A	Cp4.1LG02g05900.1	NAD(P)H-quinone oxidoreductase subunit chloroplastic	35.1	NAD(P)H-quinone oxidoreductase subunit U, chloroplastic OS=Arabidopsis thaliana (sp|q84vq4|ndhu_arath : 93.6)	1
CUCPE_TC20622	0.177935	0.87191	1.17504	0.0227544	-2.07799	0.009464	AT3G52500.1	Eukaryotic aspartyl protease family protein	Q766C2	Aspartic proteinase nepenthesin-2 OS=Nepenthes gracilis GN=nep2 PE=1 SV=1	Cucsa.241660.1	Eukaryotic aspartyl protease family protein	GO:0006508;GO:0005618;GO:0004190	proteolysis;cell wall;aspartic-type endopeptidase activity	BP;CC;MF	IPR001461;IPR001969;IPR021109	Pepsin (A1) aspartic protease family signature;Eukaryotic and viral aspartyl proteases active site;undef	Cp4.1LG08g09760.1	probable aspartyl protease At4g16563	19.4.3.1	pepsin-type protease	3
CUCPE_L13274_T_2	0.334801	0.661166	1.15781	0.00534107	-3.02593	0.000357477	#N/A	#N/A	#N/A	#N/A	#N/A	#N/A	#N/A	#N/A	#N/A	#N/A	#N/A	Cp4.1LG18g01580.1	hypothetical protein Csa_1G613500	35.2	no hits	3
CUCPE_L11963_T_25	3.56865	0.000381206	1.15141	0.296066	0.582482	0.845666	AT1G43670.1	Inositol monophosphatase family protein	P46276	Fructose-1,6-bisphosphatase, cytosolic OS=Solanum tuberosum PE=2 SV=1	#N/A	#N/A	GO:0005986;GO:0006096;GO:0006013;GO:0005829;GO:0006470;GO:0042132;GO:0005634;GO:0006000;GO:0006094;GO:0009750;GO:0009737;GO:0006098;GO:0015976;GO:0005983;GO:0015979;GO:0030388	sucrose biosynthetic process;glycolytic process;mannose metabolic process;cytosol;protein dephosphorylation;fructose 1,6-bisphosphate 1-phosphatase activity;nucleus;fructose metabolic process;gluconeogenesis;response to fructose;response to abscisic acid;pentose-phosphate shunt;carbon utilization;starch catabolic process;photosynthesis;fructose 1,6-bisphosphate metabolic process	BP;BP;BP;CC;BP;MF;CC;BP;BP;BP;BP;BP;BP;BP;BP;BP	IPR020548;IPR028343;IPR000146	Fructose-1-6-bisphosphatase active site;Fructose-1,6-bisphosphatase signature;Fructose-1,6-bisphosphatase class 1 [fbp]	Cp4.1LG02g08960.1	fructose-1,6- cytosolic	50.3.1	Fructose-1,6-bisphosphatase, cytosolic OS=Solanum tuberosum (sp|p46276|f16p2_soltu : 412.0) & Enzyme classification.EC_3 hydrolases.EC_3.1 hydrolase acting on ester bond(50.3.1 : 320.4)	2
CUCPE_TC12735	0.140641	0.938966	1.14913	0.152159	-5.90293	2.12715e-10	AT4G29030.1	Putative membrane lipoprotein	P21260	Uncharacterized proline-rich protein (Fragment) OS=Owenia fusiformis PE=4 SV=1	#N/A	#N/A	#N/A	#N/A	#N/A	#N/A	#N/A	Cp4.1LG15g01210.1	#N/A	35.2	no hits	3
CUCPE_TC13842	0.571511	0.519359	1.14053	0.0492562	-2.40684	0.0053588	AT4G39230.1	NmrA-like negative transcriptional regulator family protein	E1U332	Isoflavone reductase-like protein OS=Olea europaea PE=1 SV=1	Cucsa.232080.1	NmrA-like negative transcriptional regulator family protein	GO:0051716;GO:0016651;GO:0010283;GO:0010629;GO:0055114;GO:0005737;GO:0005515;GO:0005667;GO:0010031;GO:0005886;GO:0003700;GO:0007623;GO:0005634;GO:0009506;GO:0007154;GO:0009807;GO:0034645;GO:0044212;GO:0006979;GO:0046686;GO:0032442;GO:0045449	cellular response to stimulus;oxidoreductase activity, acting on NAD(P)H;pinoresinol reductase activity;negative regulation of gene expression;oxidation-reduction process;cytoplasm;protein binding;transcription factor complex;circumnutation;plasma membrane;transcription factor activity, sequence-specific DNA binding;circadian rhythm;nucleus;plasmodesma;cell communication;lignan biosynthetic proce…	BP;MF;MF;BP;BP;CC;MF;CC;BP;CC;MF;BP;CC;CC;BP;BP;BP;MF;BP;BP;MF;def: "Any process that modulates the frequency, rate or extent of cellular DNA-templated transcription." [GOC:go_curators, GOC:txnOH]	IPR016040;IPR008030	undef;NmrA-like family	Cp4.1LG07g04070.1	#N/A	50.1.3	Enzyme classification.EC_1 oxidoreductases.EC_1.3 oxidoreductase acting on CH-CH group of donor(50.1.3 : 581.8) & no description available(sp|q9fuw6|betv6_betpn : 497.0)	3
CUCPE_L25896_T_1	-1.48298	0.357309	1.12184	0.404819	-6.72988	0.000892653	AT5G23960.2	terpene synthase 21	Q6Q3H3	(-)-germacrene D synthase OS=Vitis vinifera GN=VIT_19s0014g04930 PE=1 SV=1	#N/A	#N/A	GO:0010334;GO:0051762;GO:0046872;GO:0045338	sesquiterpene synthase activity;sesquiterpene biosynthetic process;metal ion binding;farnesyl diphosphate metabolic process	MF;BP;MF;BP	IPR001906;IPR008930	Terpene synthase, N-terminal domain;undef	Cp4.1LG14g00010.1	(+)-gamma-cadinene synthase	35.2	no hits	3
CUCPE_L17006_T_1	6.0466	0.0135682	1.11762	0.600664	-0.2682	0.960435	#N/A	#N/A	#N/A	#N/A	#N/A	#N/A	#N/A	#N/A	#N/A	#N/A	#N/A	Cp4.1LG16g07890	histone deacetylase 9 isoform X1	35.2	no hits	2
CUCPE_TC455	2.14682	0.0491974	1.10138	0.304731	-0.715776	0.737322	AT4G00430.1	plasma membrane intrinsic protein 1\x3b4	Q39196	Probable aquaporin PIP1-4 OS=Arabidopsis thaliana GN=PIP1.4 PE=1 SV=1	Cucsa.368690.1	plasma membrane intrinsic protein 1;4	GO:0010106;GO:0006833;GO:0015250;GO:0009414;GO:0006826;GO:0016021;GO:0005886	cellular response to iron ion starvation;water transport;water channel activity;response to water deprivation;iron ion transport;integral component of membrane;plasma membrane	BP;BP;MF;BP;BP;CC;CC	IPR000425;IPR023271;IPR022357	MIP: MIP family channel proteins;undef;MIP family signature	Cp4.1LG01g11190.1	probable aquaporin PIP1-4	24.3.1.2	plasma membrane intrinsic protein (PIP)	1
CUCPE_L19367_T_1	-0.159277	0.916845	1.09871	0.0785289	-2.0044	0.0103801	AT4G33420.1	Peroxidase superfamily protein	Q9SZB9	Peroxidase 47 OS=Arabidopsis thaliana GN=PER47 PE=2 SV=2	#N/A	#N/A	GO:0020037;GO:0055114;GO:0006979;GO:0006804;GO:0046872;GO:0004601;GO:0005576;GO:0042744	heme binding;oxidation-reduction process;response to oxidative stress;obsolete peroxidase reaction;metal ion binding;peroxidase activity;extracellular region;hydrogen peroxide catabolic process	MF;BP;BP;BP;MF;MF;CC;BP	IPR019794;IPR002016;IPR010255;IPR000823	Peroxidases active site signature;Haem peroxidase superfamily signature;undef;Plant peroxidase signature	Cp4.1LG10g12320.1	peroxidase 47	35.1	Peroxidase 47 OS=Arabidopsis thaliana (sp|q9szb9|per47_arath : 422.0)	3
CUCPE_TC2897	-0.2399	0.860872	1.08596	0.10077	-3.00478	0.000152116	AT1G20850.1	xylem cysteine peptidase 2	Q9LM66	Xylem cysteine proteinase 2 OS=Arabidopsis thaliana GN=XCP2 PE=2 SV=2	Cucsa.272380.1	xylem cysteine peptidase 1	GO:0006508;GO:0008234;GO:0005618;GO:0010623;GO:0010075	proteolysis;cysteine-type peptidase activity;cell wall;developmental programmed cell death;regulation of meristem growth	BP;MF;CC;BP;BP	IPR000169;IPR025661;IPR000668;IPR013201;IPR025660	Eukaryotic thiol (cysteine) proteases cysteine active site;Eukaryotic thiol (cysteine) proteases asparagine active site;Papain cysteine protease (C1) family signature;Cathepsin propeptide inhibitor domain (I29);Eukaryotic thiol (cysteine) proteases histidine active site	Cp4.1LG02g08570.1	xylem cysteine ase 2	19.4.1.1; 27.2.10	protease (Papain); Prgrammed Cell Death cysteine protease (XCP)	3
CUCPE_L15847_T_1	3.19929	0.027499	1.06504	0.489262	1.65544	0.409168	#N/A	#N/A	#N/A	#N/A	#N/A	#N/A	#N/A	#N/A	#N/A	#N/A	#N/A	#N/A	#N/A	35.2	no hits	2
CUCPE_L16612_T_1	2.17139	0.356504	1.05003	0.633389	6.92924	0.00850596	#N/A	#N/A	#N/A	#N/A	#N/A	#N/A	#N/A	#N/A	#N/A	#N/A	#N/A	#N/A	#N/A	35.2	no hits	5
CUCPE_TC166	3.17349	0.0151928	1.04956	0.459622	2.84788	0.0925369	AT2G29630.3	thiaminC	O82392	Phosphomethylpyrimidine synthase, chloroplastic OS=Arabidopsis thaliana GN=THIC PE=1 SV=1	Cucsa.146940.3	thiaminC	GO:0009228;GO:0080041;GO:0051536;GO:0009570	thiamine biosynthetic process;ADP-ribose pyrophosphohydrolase activity;iron-sulfur cluster binding;chloroplast stroma	BP;MF;MF;CC	IPR002817	Radical SAM ThiC family	Cp4.1LG02g11710.1	phosphomethylpyrimidine chloroplastic isoform X2	7.2.1.1	hydroxymethylpyrimidine phosphate synthase (ThiC)	4
CUCPE_TC4668	0.942394	0.27623	1.03114	0.105273	-2.47138	0.00640799	AT2G38110.1	glycerol-3-phosphate acyltransferase 6	O80437	Glycerol-3-phosphate 2-O-acyltransferase 6 OS=Arabidopsis thaliana GN=GPAT6 PE=1 SV=1	Cucsa.176200.1	glycerol-3-phosphate acyltransferase 6	GO:0090447;GO:0042967;GO:0003841;GO:0016791;GO:0009908;GO:0004366;GO:0010143;GO:0006655;GO:0006470	glycerol-3-phosphate 2-O-acyltransferase activity;acyl-carrier-protein biosynthetic process;1-acylglycerol-3-phosphate O-acyltransferase activity;phosphatase activity;flower development;glycerol-3-phosphate O-acyltransferase activity;cutin biosynthetic process;phosphatidylglycerol biosynthetic process;protein dephosphorylation	MF;BP;MF;MF;BP;MF;BP;BP;BP	IPR002123;IPR023214	Acyltransferase;undef	Cp4.1LG03g02940.1	glycerol-3-phosphate 2-O-acyltransferase 6	5.2.1.2.2; 21.9.1.5.1	glycerol-3-phosphate acyltransferase (GPAT4-8); cutin sn-glycerol-3-phosphate acyltransferase	3
CUCPE_TC17159	0.186737	0.940153	1.00896	0.412315	2.57591	0.0468646	AT2G37770.2	NAD(P)-linked oxidoreductase superfamily protein	Q0PGJ6	Aldo-keto reductase family 4 member C9 OS=Arabidopsis thaliana GN=AKR4C9 PE=1 SV=1	Cucsa.066500.1	NAD(P)-linked oxidoreductase superfamily protein	GO:0046486;GO:0006094;GO:0006096;GO:0019384;GO:0055114;GO:0008106	glycerolipid metabolic process;gluconeogenesis;glycolytic process;caprolactam catabolic process;oxidation-reduction process;alcohol dehydrogenase (NADP+) activity	BP;BP;BP;BP;BP;MF	IPR018170;IPR023210;IPR020471	Aldo/keto reductase family signature 2;undef;Aldo-keto reductase signature	Cp4.1LG19g03340.1	aldo-keto reductase family 4 member C9-like	50.1.1	NADPH-dependent aldo-keto reductase, chloroplastic OS=Arabidopsis thaliana (sp|q0pgj6|akrc9_arath : 508.0) & Enzyme classification.EC_1 oxidoreductases.EC_1.1 oxidoreductase acting on CH-OH group of donor(50.1.1 : 290.7)	5
CUCPE_TC21296	-0.382675	0.797701	1.00352	0.225008	-2.67774	0.00689037	AT5G48920.1	tracheary element differentiation-related 7	#N/A	#N/A	Cucsa.079200.1	tracheary element differentiation-related 6	#N/A	#N/A	#N/A	#N/A	#N/A	Cp4.1LG02g08890.1	proline-rich receptor kinase PERK2	21.1.1.5.1	TED-type cellulose synthase CSC-interactive protein	3
CUCPE_L1772_T_6	4.054	0.00290961	0.992387	0.523985	-2.46914	0.0750244	AT5G65460.1	kinesin like protein for actin based chloroplast movement 2	Q9FKP4	Kinesin-like protein KCA2 OS=Arabidopsis thaliana GN=KCA2 PE=1 SV=1	Cucsa.104020.1	kinesin like protein for actin based chloroplast movement 1	GO:0045298;GO:0009904;GO:0007018;GO:0008152;GO:0005524;GO:0005874;GO:0008017;GO:0003777;GO:0005871	tubulin complex;chloroplast accumulation movement;microtubule-based movement;metabolic process;ATP binding;microtubule;microtubule binding;microtubule motor activity;kinesin complex	CC;BP;BP;BP;MF;CC;MF;MF;CC	IPR011991	undef	Cp4.1LG19g10100.1	kinesin KCA2	35.1	Kinesin-like protein KIN-14B OS=Arabidopsis thaliana (sp|q9fkp4|kn14b_arath : 153.0)	1
CUCPE_L18223_T_2	0.723779	0.286855	0.98946	0.0265315	-2.18201	0.00374962	AT2G33570.1	Domain of unknown function (DUF23)	Q02817	Mucin-2 OS=Homo sapiens GN=MUC2 PE=1 SV=2	#N/A	#N/A	GO:0045489;GO:0048531;GO:0005794;GO:0042546	pectin biosynthetic process;beta-1,3-galactosyltransferase activity;Golgi apparatus;cell wall biogenesis	BP;MF;CC;BP	IPR008166	Glycosyltransferase family 92	Cp4.1LG02g08580.1	galactan beta-1,4-galactosyltransferase GALS1-like	21.3.2.1.3	beta-1,4-galactosyltransferase	3
CUCPE_TC10648	2.25279	0.000785065	0.988981	0.262213	-0.258141	0.908708	AT3G45780.2	phototropin 1	O48963	Phototropin-1 OS=Arabidopsis thaliana GN=PHOT1 PE=1 SV=1	Cucsa.379620.1	phototropin 1	GO:0023014;GO:0009882;GO:0005524;GO:0009785;GO:0000160;GO:0010218;GO:0009898;GO:0009903;GO:0010114;GO:0009365;GO:0010155;GO:0009644;GO:0009904;GO:0042802;GO:0009069;GO:0046777;GO:0005773;GO:0010362;GO:0000155;GO:0009744;GO:0009986;GO:0004674;GO:0010181;GO:0009638;GO:0010119	signal transduction by protein phosphorylation;blue light photoreceptor activity;ATP binding;blue light signaling pathway;phosphorelay signal transduction system;response to far red light;cytoplasmic side of plasma membrane;chloroplast avoidance movement;response to red light;protein histidine kinase complex;regulation of proton transport;response to high light intensity;chloroplast accumulation …	BP;MF;MF;BP;BP;BP;CC;BP;BP;CC;BP;BP;BP;MF;BP;BP;CC;BP;MF;BP;CC;MF;MF;BP;BP	IPR000719;IPR000700;IPR000014;IPR017441;IPR001610;IPR011009;IPR002290;IPR008271	Protein kinase domain;PAC domain profile;PAS repeat profile;Protein kinases ATP-binding region signature;Motif C-terminal to PAS motifs (likely to contribute to PAS structural domain);undef;Serine/Threonine protein kinases, catalytic domain;Serine/Threonine protein kinases active-site signature	Cp4.1LG05g08800.1	LOV domain-containing	18.4.6.5; 20.5.1; 26.1.2.2.1	protein kinase (AGC-VIII); phototropin light receptor; phototropin photoreceptor	1
CUCPE_L19090_T_1	-0.0983564	0.952568	0.967399	0.160856	-2.70824	0.0063141	AT2G01505.1	CLAVATA3/ESR-RELATED 16	Q8S8M2	CLAVATA3/ESR (CLE)-related protein 16 OS=Arabidopsis thaliana GN=CLE16 PE=2 SV=1	#N/A	#N/A	#N/A	#N/A	#N/A	#N/A	#N/A	Cp4.1LG01g07790.1	CLAVATA3 ESR (CLE)-related 16-like	11.10.1.10.1	CLE precursor polypeptide	3
CUCPE_TC21987	3.59219	0.00326027	0.932486	0.373146	-0.943888	0.772582	#N/A	#N/A	#N/A	#N/A	Cucsa.323180.1	MUTL protein homolog 3	GO:0007131;GO:0005524;GO:0006298;GO:0032300;GO:0030983	reciprocal meiotic recombination;ATP binding;mismatch repair;mismatch repair complex;mismatched DNA binding	BP;MF;BP;CC;MF	#N/A	#N/A	Cp4.1LG08g12770.1	DNA mismatch repair MLH3 isoform X1	35.2	no hits	2
CUCPE_TC17500	1.30175	0.261031	0.920039	0.268663	-2.51659	0.0136836	AT2G18890.1	Protein kinase superfamily protein	Q5XF57	Probable receptor-like serine/threonine-protein kinase At5g57670 OS=Arabidopsis thaliana GN=At5g57670 PE=2 SV=1	Cucsa.081170.1	Protein kinase superfamily protein	GO:0007169;GO:0005524;GO:0004674;GO:0009069;GO:0018108;GO:0004714	transmembrane receptor protein tyrosine kinase signaling pathway;ATP binding;protein serine/threonine kinase activity;serine family amino acid metabolic process;peptidyl-tyrosine phosphorylation;transmembrane receptor protein tyrosine kinase activity	BP;MF;MF;BP;BP;MF	IPR000719;IPR013320;IPR001245;IPR017441;IPR011009;IPR008271;IPR002290	Protein kinase domain profile;undef;Protein tyrosine kinase;Protein kinases ATP-binding region signature;undef;Serine/Threonine protein kinases active-site signature;Serine/Threonine protein kinases, catalytic domain	Cp4.1LG04g13050.1	probable receptor-like serine threonine- kinase At5g57670	18.4.1.36; 27.4.7	receptor-like protein kinase (RLCK-VI); GTPase interactive protein kinase (RBK/RRK)	1
CUCPE_L2389_T_5	1.87494	0.0509966	0.915483	0.362393	2.80757	0.00240217	AT3G15650.1	alpha/beta-Hydrolases superfamily protein	O95372	Acyl-protein thioesterase 2 OS=Homo sapiens GN=LYPLA2 PE=1 SV=1	Cucsa.162230.2	alpha/beta-Hydrolases superfamily protein	GO:0008152;GO:0052689	metabolic process;carboxylic ester hydrolase activity	BP;MF	IPR003140;IPR029058	Phospholipase/Carboxylesterase;undef	Cp4.1LG11g03450.1	acyl- thioesterase 2-like	35.1	Probable carboxylesterase Os04g0669500 OS=Oryza sativa subsp. japonica (sp|q0j969|caeh1_orysj : 103.0)	4
CUCPE_TC17968	2.13059	0.000235744	0.908723	0.21358	0.597054	0.68949	AT5G47240.1	nudix hydrolase homolog 8	Q8L7W2	Nudix hydrolase 8 OS=Arabidopsis thaliana GN=NUDT8 PE=2 SV=2	Cucsa.321140.2	nudix hydrolase homolog 8	GO:0006769;GO:0000210;GO:0046497	nicotinamide metabolic process;NAD+ diphosphatase activity;nicotinate nucleotide metabolic process	BP;MF;BP	IPR000086;IPR020084;IPR015797;IPR003293	Nudix hydrolase domain profile;Nudix box signature;undef;Anti-sense to fibroblast growth factor protein GFG signature	Cp4.1LG14g09200.1	nudix hydrolase 8	35.1	Nudix hydrolase 8 OS=Arabidopsis thaliana (sp|q8l7w2|nudt8_arath : 342.0)	2
CUCPE_L13266_T_1	0.103199	0.94838	0.895455	0.175965	-2.04296	0.00624068	AT3G20820.1	Leucine-rich repeat (LRR) family protein	Q00874	DNA-damage-repair/toleration protein DRT100 OS=Arabidopsis thaliana GN=DRT100 PE=2 SV=2	#N/A	#N/A	GO:0032440;GO:0016310;GO:0005515;GO:0016301;GO:0055114	2-alkenal reductase [NAD(P)] activity;phosphorylation;protein binding;kinase activity;oxidation-reduction process	MF;BP;MF;MF;BP	IPR001611;IPR013210	Leucine rich repeat;Leucine rich repeat N-terminal domain	Cp4.1LG05g05050.1	DNA-damage-repair toleration DRT100-like	35.1	DNA damage-repair/toleration protein DRT100 OS=Arabidopsis thaliana (sp|q00874|dr100_arath : 433.0)	3
CUCPE_TC4178	2.07825	0.00466581	0.892892	0.267637	-0.60267	0.72022	AT5G03300.1	adenosine kinase 2	Q9LZG0	Adenosine kinase 2 OS=Arabidopsis thaliana GN=ADK2 PE=1 SV=1	Cucsa.306860.1	adenosine kinase 2	GO:0006167;GO:0016310;GO:0006144;GO:0006166;GO:0004001	AMP biosynthetic process;phosphorylation;purine nucleobase metabolic process;purine ribonucleoside salvage;adenosine kinase activity	BP;BP;BP;BP;MF	IPR002173;IPR001805;IPR011611;IPR029056	pfkB family of carbohydrate kinases signature 2;Adenosine kinase signature;pfkB family carbohydrate kinase;undef	Cp4.1LG08g10940.1	adenosine kinase 2	6.1.2.3	adenosine kinase	1
CUCPE_L9932_T_7	2.47862	0.0442497	0.891152	0.395359	-0.292849	0.929449	#N/A	#N/A	#N/A	#N/A	#N/A	#N/A	#N/A	#N/A	#N/A	#N/A	#N/A	#N/A	#N/A	35.2	no hits	2
CUCPE_TC9010	-0.621002	0.551876	0.883718	0.231801	-2.3099	0.00282049	AT3G45010.1	serine carboxypeptidase-like 48	Q56WF8	Serine carboxypeptidase-like 48 OS=Arabidopsis thaliana GN=SCPL48 PE=2 SV=2	Cucsa.292620.1	serine carboxypeptidase-like 48	GO:0006508;GO:0004185	proteolysis;serine-type carboxypeptidase activity	BP;MF	IPR018202;IPR029058;IPR001563	Serine carboxypeptidases, serine active site;undef;Serine carboxypeptidase	Cp4.1LG20g07220.1	serine carboxypeptidase-like	19.4.2.2	serine carboxypeptidase	3
CUCPE_L12932_T_2	0.625578	0.284865	0.845412	0.0404806	-2.32959	0.00028048	AT4G04900.1	ROP-interactive CRIB motif-containing protein 10	Q9M0Y9	CRIB domain-containing protein RIC10 OS=Arabidopsis thaliana GN=RIC10 PE=2 SV=1	#N/A	#N/A	GO:0050850;GO:0051650;GO:0010215;GO:0016324;GO:0040008;GO:0048443;GO:0009416;GO:0009860;GO:0002237;GO:0031225;GO:0010005;GO:0017157;GO:0005515;GO:0009827;GO:0031122;GO:0005634;GO:0010103;GO:0030834;GO:0007204	positive regulation of calcium-mediated signaling;establishment of vesicle localization;cellulose microfibril organization;apical plasma membrane;regulation of growth;stamen development;response to light stimulus;pollen tube growth;response to molecule of bacterial origin;anchored component of membrane;cortical microtubule, transverse to long axis;regulation of exocytosis;protein binding;plant-ty…	BP;BP;BP;CC;BP;BP;BP;BP;BP;CC;CC;BP;MF;BP;BP;CC;BP;BP;BP	IPR000095	P21-Rho-binding domain	Cp4.1LG09g08780.1	CRIB domain-containing RIC10	27.4.5.2	GTPase effector (RIC)	3
CUCPE_L14306_T_1	-0.0863832	0.969279	0.840331	0.400259	-3.50622	0.00171432	#N/A	#N/A	#N/A	#N/A	#N/A	#N/A	#N/A	#N/A	#N/A	#N/A	#N/A	#N/A	#N/A	35.2	no hits	3
CUCPE_L4778_T_1	0.364994	0.857317	0.831647	0.551687	2.77457	0.0282648	#N/A	#N/A	#N/A	#N/A	#N/A	#N/A	#N/A	#N/A	#N/A	#N/A	#N/A	#N/A	#N/A	35.2	no hits	5
CUCPE_L19182_T_1	-0.298461	0.820798	0.809677	0.255741	-2.50699	0.00171432	AT4G35350.1	xylem cysteine peptidase 1	O65493	Xylem cysteine proteinase 1 OS=Arabidopsis thaliana GN=XCP1 PE=1 SV=1	#N/A	#N/A	GO:0006508;GO:0008234;GO:0005618;GO:0010623;GO:0010075	proteolysis;cysteine-type peptidase activity;cell wall;developmental programmed cell death;regulation of meristem growth	BP;MF;CC;BP;BP	IPR000668;IPR025661;IPR013201;IPR025660	Papain family cysteine protease;Eukaryotic thiol (cysteine) proteases asparagine active site;Cathepsin propeptide inhibitor domain (I29);Eukaryotic thiol (cysteine) proteases histidine active site	Cp4.1LG04g04430.1	xylem cysteine ase 1	19.4.1.1; 27.2.10	protease (Papain); Prgrammed Cell Death cysteine protease (XCP)	3
CUCPE_TC606	1.00905	0.0855813	0.803221	0.104341	-2.37735	0.000742797	AT1G64390.1	glycosyl hydrolase 9C2	Q42059	Endoglucanase 6 OS=Arabidopsis thaliana GN=At1g64390 PE=2 SV=2	Cucsa.107370.1	glycosyl hydrolase 9C2	GO:0030246;GO:0005982;GO:0030245;GO:0005985;GO:0008810	carbohydrate binding;starch metabolic process;cellulose catabolic process;sucrose metabolic process;cellulase activity	MF;BP;BP;BP;MF	IPR008928;IPR019028;IPR018221;IPR012341;IPR001701	undef;Carbohydrate binding domain CBM49;Glycosyl hydrolases family 9 active sites signature 2;undef;Glycosyl hydrolase family 9	Cp4.1LG14g00660.1	endoglucanase 25-like	35.1	Endoglucanase 6 OS=Arabidopsis thaliana (sp|q42059|gun6_arath : 907.0)	1
CUCPE_TC2819	-0.99241	0.273015	0.753759	0.335622	2.60008	0.00395575	AT5G65630.1	global transcription factor group E7	Q7Y214	Transcription factor GTE7 OS=Arabidopsis thaliana GN=GTE7 PE=2 SV=1	Cucsa.218760.2	global transcription factor group E7	GO:0045892;GO:0042393;GO:0003677;GO:0005634;GO:0009409;GO:0045931;GO:0048364;GO:0045893;GO:0009737;GO:0009651;GO:0009294	negative regulation of transcription, DNA-templated;histone binding;DNA binding;nucleus;response to cold;positive regulation of mitotic cell cycle;root development;positive regulation of transcription, DNA-templated;response to abscisic acid;response to salt stress;DNA mediated transformation	BP;MF;MF;CC;BP;BP;BP;BP;BP;BP;BP	IPR001487;IPR027353	undef;NET domain profile	Cp4.1LG15g03990.1	#N/A	15.5.54	transcriptional co-activator (BET/GTE)	5
CUCPE_L4093_T_6	3.76115	0.00136642	0.734077	0.516645	5.35663	2.00205e-06	#N/A	#N/A	#N/A	#N/A	#N/A	#N/A	#N/A	#N/A	#N/A	#N/A	#N/A	#N/A	#N/A	35.2	no hits	4
CUCPE_L6509_T_2	0.910748	0.469526	0.690447	0.574052	2.47108	0.00456434	AT4G19860.1	alpha/beta-Hydrolases superfamily protein	Q71N54	Lecithin-cholesterol acyltransferase-like 4 OS=Arabidopsis thaliana GN=LCAT4 PE=1 SV=1	Cucsa.003950.5	alpha/beta-Hydrolases superfamily protein	GO:0042967;GO:0006629;GO:0008374	acyl-carrier-protein biosynthetic process;lipid metabolic process;O-acyltransferase activity	BP;BP;MF	#N/A	#N/A	Cp4.1LG09g06880.1	lecithin-cholesterol acyltransferase-like 4	35.1	Lecithin-cholesterol acyltransferase-like 4 OS=Arabidopsis thaliana (sp|q71n54|lcat4_arath : 163.0)	5
CUCPE_TC12138	0.57403	0.542394	0.689479	0.313372	-2.58052	0.000628571	AT1G76160.1	SKU5 similar 5	Q00624	L-ascorbate oxidase homolog OS=Brassica napus GN=Bp10 PE=2 SV=1	Cucsa.394150.1	SKU5 similar 5	GO:0019852;GO:0005507;GO:0006118;GO:0055114;GO:0008447	L-ascorbic acid metabolic process;copper ion binding;obsolete electron transport;oxidation-reduction process;L-ascorbate oxidase activity	BP;MF;BP;BP;MF	IPR011707;IPR011706;IPR001117;IPR008972	Multicopper oxidase;Multicopper oxidase;Multicopper oxidase;undef	Cp4.1LG14g05460.1	monocopper oxidase SKS1	50.1.10	L-ascorbate oxidase homolog OS=Brassica napus (sp|q00624|asol_brana : 588.0) & Enzyme classification.EC_1 oxidoreductases.EC_1.10 oxidoreductase acting on diphenol or related substance as donor(50.1.10 : 136.5)	3
CUCPE_TC10660	2.13762	0.000157974	0.680893	0.383703	0.11421	0.959807	AT3G45780.2	phototropin 1	O48963	Phototropin-1 OS=Arabidopsis thaliana GN=PHOT1 PE=1 SV=1	Cucsa.379620.1	phototropin 1	GO:0023014;GO:0009882;GO:0005524;GO:0009785;GO:0000160;GO:0010218;GO:0009898;GO:0009903;GO:0010114;GO:0009365;GO:0010155;GO:0009644;GO:0009904;GO:0042802;GO:0046777;GO:0005773;GO:0010362;GO:0000155;GO:0009744;GO:0009986;GO:0010181;GO:0009638;GO:0010119	signal transduction by protein phosphorylation;blue light photoreceptor activity;ATP binding;blue light signaling pathway;phosphorelay signal transduction system;response to far red light;cytoplasmic side of plasma membrane;chloroplast avoidance movement;response to red light;protein histidine kinase complex;regulation of proton transport;response to high light intensity;chloroplast accumulation …	BP;MF;MF;BP;BP;BP;CC;BP;BP;CC;BP;BP;BP;MF;BP;CC;BP;MF;BP;CC;MF;BP;BP	IPR000719;IPR000700;IPR000014;IPR017441;IPR011009;IPR001610;IPR008271;IPR002290	Protein kinase domain profile;PAC domain profile;undef;Protein kinases ATP-binding region signature;undef;Motif C-terminal to PAS motifs (likely to contribute to PAS structural domain);Serine/Threonine protein kinases active-site signature;Serine/Threonine protein kinases, catalytic domain	Cp4.1LG16g05670.1	LOV domain-containing	20.5.1; 26.1.2.2.1	phototropin light receptor; phototropin photoreceptor	2
CUCPE_L6428_T_1	2.58266	0.00296019	0.669571	0.483146	-0.140763	0.959807	#N/A	#N/A	#N/A	#N/A	#N/A	#N/A	#N/A	#N/A	#N/A	#N/A	#N/A	#N/A	#N/A	35.2	no hits	2
CUCPE_TC19781	2.01856	0.00027544	0.649332	0.285096	-0.0978189	0.959807	#N/A	#N/A	#N/A	#N/A	#N/A	#N/A	#N/A	#N/A	#N/A	#N/A	#N/A	#N/A	#N/A	35.2	no hits	2
CUCPE_L27181_T_1	-0.291444	0.871734	0.634215	0.564071	-2.57216	0.0183096	#N/A	#N/A	#N/A	#N/A	#N/A	#N/A	#N/A	#N/A	#N/A	#N/A	#N/A	#N/A	#N/A	35.2	no hits	3
CUCPE_TC9026	2.27226	0.214482	0.605174	0.75311	-3.38575	0.0397569	AT4G38580.1	farnesylated protein 6	Q9SZN7	Heavy metal-associated isoprenylated plant protein 26 OS=Arabidopsis thaliana GN=HIPP26 PE=1 SV=1	Cucsa.370530.1	farnesylated protein 6	GO:0046872;GO:0030001	metal ion binding;metal ion transport	MF;BP	#N/A	#N/A	Cp4.1LG04g04920.1	heavy metal-associated isoprenylated plant 26-like	35.1	Heavy metal-associated isoprenylated plant protein 26 OS=Arabidopsis thaliana (sp|q9szn7|hip26_arath : 219.0)	1
CUCPE_TC7	0.12257	0.938447	0.600495	0.439876	-2.13967	0.00279644	AT1G67090.1	ribulose bisphosphate carboxylase small chain 1A	P24007	Ribulose bisphosphate carboxylase small chain, chloroplastic OS=Pyrus pyrifolia GN=RBCS PE=2 SV=1	Cucsa.283540.1	Ribulose bisphosphate carboxylase (small chain) family protein	GO:0009573;GO:0019253;GO:0046487;GO:0009853;GO:0004497;GO:0055114;GO:0016984	chloroplast ribulose bisphosphate carboxylase complex;reductive pentose-phosphate cycle;glyoxylate metabolic process;photorespiration;monooxygenase activity;oxidation-reduction process;ribulose-bisphosphate carboxylase activity	CC;BP;BP;BP;MF;BP;MF	#N/A	#N/A	Cp4.1LG01g13630.1	ribulose bisphosphate carboxylase small chloroplastic-like	1.2.1.1.2	small subunit of ribulose-1,5-bisphosphat carboxylase/oxygenase heterodimer	3
CUCPE_L25839_T_1	1.8385	0.0273476	0.55934	0.591473	-2.88266	0.000315333	#N/A	#N/A	#N/A	#N/A	#N/A	#N/A	#N/A	#N/A	#N/A	#N/A	#N/A	#N/A	#N/A	35.2	no hits	1
CUCPE_L7163_T_1	5.92294	0.00543588	0.557214	0.773465	1.14483	0.694098	#N/A	#N/A	#N/A	#N/A	#N/A	#N/A	#N/A	#N/A	#N/A	#N/A	#N/A	#N/A	#N/A	35.2	no hits	2
CUCPE_TC21545	0.274379	0.779708	0.549822	0.330952	-2.12364	0.00284376	AT2G35190.1	novel plant snare 11	Q944A9	Novel plant SNARE 11 OS=Arabidopsis thaliana GN=NPSN11 PE=1 SV=2	Cucsa.135300.3	novel plant snare 13	GO:0005484;GO:0061025;GO:0009504;GO:0005886;GO:0016192	SNAP receptor activity;membrane fusion;cell plate;plasma membrane;vesicle-mediated transport	MF;BP;CC;CC;BP	#N/A	#N/A	Cp4.1LG14g09050.1	novel plant SNARE 11	13.4.2.3.2; 22.7.2.4	Qb-SNARE component NPSN11 of SNARE cell-plate vesicle fusion complex; NPSN group Qb-type SNARE protein	3
CUCPE_L16368_T_1	1.54407	0.101022	0.539285	0.534759	2.75029	0.00979523	#N/A	#N/A	#N/A	#N/A	#N/A	#N/A	#N/A	#N/A	#N/A	#N/A	#N/A	Cp4.1LG05g07250	origin of replication complex subunit 3	35.2	no hits	4
CUCPE_TC19413	0.378653	0.60767	0.536762	0.297078	-2.01824	0.0014607	AT1G54820.1	Protein kinase superfamily protein	Q8RWW0	Receptor-like serine/threonine-protein kinase ALE2 OS=Arabidopsis thaliana GN=ALE2 PE=1 SV=1	Cucsa.163540.1	Protein kinase superfamily protein	GO:0005524;GO:0004674;GO:0009069;GO:0006468	ATP binding;protein serine/threonine kinase activity;serine family amino acid metabolic process;protein phosphorylation	MF;MF;BP;BP	IPR000719;IPR013320;IPR001245;IPR017441;IPR011009	Protein kinase domain profile;undef;Protein tyrosine kinase;Protein kinases ATP-binding region signature;undef	Cp4.1LG17g04730.1	receptor-like serine threonine- kinase ALE2 isoform X1	18.4.1.18	protein kinase (Extensin)	3
CUCPE_L21581_T_1	-0.882887	0.569187	0.515576	0.704913	4.91753	0.0252669	AT1G61260.1	Protein of unknown function (DUF761)	#N/A	#N/A	#N/A	#N/A	GO:0016310;GO:0016301	phosphorylation;kinase activity	BP;MF	IPR025520	Domain of unknown function (DUF4408)	Cp4.1LG01g08440.1	PREDICTED: uncharacterized protein LOC103493359	35.2	no hits	5
CUCPE_TC12250	2.20712	0.0432019	0.503304	0.732877	-1.09808	0.59189	AT4G00370.1	Major facilitator superfamily protein	Q8GX78	Probable anion transporter 2, chloroplastic OS=Arabidopsis thaliana GN=ANTR2 PE=2 SV=1	Cucsa.258430.1	Major facilitator superfamily protein	GO:0006817;GO:0055085;GO:0008643;GO:0006098;GO:0005315;GO:0016021;GO:0009941	phosphate ion transport;transmembrane transport;carbohydrate transport;pentose-phosphate shunt;inorganic phosphate transmembrane transporter activity;integral component of membrane;chloroplast envelope	BP;BP;BP;BP;MF;CC;CC	IPR020846	undef	Cp4.1LG08g01310.1	probable anion transporter chloroplastic	24.2.2.7	phosphate transporter (PHT4)	1
CUCPE_L21651_T_1	2.38065	0.0127137	0.462165	0.695277	-0.73542	0.72043	#N/A	#N/A	#N/A	#N/A	#N/A	#N/A	GO:0003677;GO:0005634;GO:0006355	DNA binding;nucleus;regulation of transcription, DNA-templated	MF;CC;BP	#N/A	#N/A	Cp4.1LG17g09140.1	#N/A	35.2	no hits	2
CUCPE_TC137	0.484609	0.443964	0.434511	0.409279	2.09688	2.12145e-06	AT5G54770.1	thiazole biosynthetic enzyme, chloroplast (ARA6) (THI1) (THI4)	O23787	Thiamine thiazole synthase, chloroplastic OS=Citrus sinensis GN=THI1 PE=2 SV=1	Cucsa.059760.1	thiazole biosynthetic enzyme, chloroplast (ARA6) (THI1) (THI4)	GO:0009228;GO:0046872;GO:0006950;GO:0009507	thiamine biosynthetic process;metal ion binding;response to stress;chloroplast	BP;MF;BP;CC	IPR002922	TIGR00292: thiazole biosynthesis enzyme	Cp4.1LG01g08250.1	thiamine thiazole chloroplastic	7.2.2.1	biosynthetic protein (Thi4)	5
CUCPE_L18098_T_1	1.52273	0.19508	0.426477	0.735123	2.59445	0.0439506	#N/A	#N/A	#N/A	#N/A	#N/A	#N/A	#N/A	#N/A	#N/A	#N/A	#N/A	#N/A	#N/A	35.2	no hits	4
CUCPE_TC18545	-0.252236	0.892725	0.35168	0.770574	-3.1796	0.000898365	AT5G15780.1	Pollen Ole e 1 allergen and extensin family protein	Q9FPQ6	Vegetative cell wall protein gp1 OS=Chlamydomonas reinhardtii GN=GP1 PE=1 SV=1	Cucsa.174570.1	Pollen Ole e 1 allergen and extensin family protein	GO:0071554;GO:0044763;GO:0016043;GO:0005576;GO:0040007;GO:0032501;GO:0044767	cell wall organization or biogenesis;single-organism cellular process;cellular component organization;extracellular region;growth;multicellular organismal process;single-organism developmental process	BP;BP;BP;CC;BP;BP;BP	#N/A	#N/A	Cp4.1LG03g15420.1	#N/A	35.2	no hits	3
CUCPE_TC294	-1.54409	0.340119	0.348417	0.848105	-3.38494	0.0231518	AT4G31530.1	NAD(P)-binding Rossmann-fold superfamily protein	O80934	Uncharacterized protein At2g37660, chloroplastic OS=Arabidopsis thaliana GN=At2g37660 PE=1 SV=2	Cucsa.055360.1	NAD(P)-binding Rossmann-fold superfamily protein	GO:0016020;GO:0006725;GO:0005773;GO:0098542;GO:1901360;GO:0044699;GO:0043170;GO:0044238;GO:0009941;GO:0009570	membrane;cellular aromatic compound metabolic process;vacuole;defense response to other organism;organic cyclic compound metabolic process;single-organism process;macromolecule metabolic process;primary metabolic process;chloroplast envelope;chloroplast stroma	CC;BP;CC;BP;BP;BP;BP;BP;CC;CC	IPR016040;IPR008030	undef;NmrA-like family	Cp4.1LG04g12210.1	#N/A	35.2	no hits	3
CUCPE_TC22482	-0.913338	0.363608	0.289763	0.785993	-2.86005	0.0014607	AT1G26820.1	ribonuclease 3	P42815	Ribonuclease 3 OS=Arabidopsis thaliana GN=RNS3 PE=2 SV=1	Cucsa.285040.1	Ribonuclease T2 family protein	GO:0003723;GO:0090502;GO:0033897	RNA binding;RNA phosphodiester bond hydrolysis, endonucleolytic;ribonuclease T2 activity	MF;BP;MF	IPR001568	Ribonuclease T2 family	Cp4.1LG01g12540.1	ribonuclease 3-like	35.1	Ribonuclease 3 OS=Arabidopsis thaliana (sp|p42815|rns3_arath : 286.0)	3
CUCPE_L26546_T_1	2.54016	0.0145349	0.286383	0.820496	-6.12787	0.000649295	#N/A	#N/A	#N/A	#N/A	#N/A	#N/A	#N/A	#N/A	#N/A	#N/A	#N/A	#N/A	#N/A	35.2	no hits	1
CUCPE_L11834_T_1	-0.342678	0.87191	0.280882	0.864219	-3.44842	0.00266	AT4G15545.1	unknown protein\x3b BEST Arabidopsis thaliana protein match is\x3a unknown protein (TAIR\x3aAT1G16520.1)\x3b Has 30201 Blast hits to 17322 proteins in 780 species\x3a Archae - 12\x3b Bacteria - 1396\x3b Metazoa - 17338\x3b Fungi - 3422\x3b Plants - 5037\x3b Viruses - 0\x3b Other Eu /.../es - 2996 (source\x3a NCBI BLink).	Q93W28	Uncharacterized protein At4g15545 OS=Arabidopsis thaliana GN=At4g15545 PE=1 SV=1	#N/A	#N/A	GO:0006833;GO:0055085;GO:0009637;GO:0009750;GO:0046777;GO:0010075;GO:0016021;GO:0009651;GO:0042744;GO:0009536;GO:0010155;GO:0022857	water transport;transmembrane transport;response to blue light;response to fructose;protein autophosphorylation;regulation of meristem growth;integral component of membrane;response to salt stress;hydrogen peroxide catabolic process;plastid;regulation of proton transport;transmembrane transporter activity	BP;BP;BP;BP;BP;BP;CC;BP;BP;CC;BP;MF	#N/A	#N/A	Cp4.1LG12g02380.1	PREDICTED: uncharacterized protein At4g15545-like	13.7.2.4	ER body formation factor (NAIP)	3
CUCPE_L15434_T_1	-5.65345	0.0086816	0.277006	0.897051	3.18146	0.118079	AT1G26500.1	Pentatricopeptide repeat (PPR) superfamily protein	Q9FZD4	Putative pentatricopeptide repeat-containing protein At1g26500 OS=Arabidopsis thaliana GN=At1g26500 PE=3 SV=1	#N/A	#N/A	GO:0005739	mitochondrion	CC	#N/A	#N/A	Cp4.1LG07g00950.1	#N/A	35.1	Putative pentatricopeptide repeat-containing protein At1g26500 OS=Arabidopsis thaliana (sp|q9fzd4|ppr59_arath : 144.0)	5
CUCPE_L24933_T_1	-2.80975	0.00297459	0.262278	0.846888	0.423407	0.867893	#N/A	#N/A	#N/A	#N/A	#N/A	#N/A	#N/A	#N/A	#N/A	#N/A	#N/A	#N/A	#N/A	35.2	no hits	5
CUCPE_TC759	0.24558	0.85922	0.230879	0.802139	-2.76661	0.000206741	AT5G40610.1	NAD-dependent glycerol-3-phosphate dehydrogenase family protein	Q9SCX9	Glycerol-3-phosphate dehydrogenase [NAD(+)] 1, chloroplastic OS=Arabidopsis thaliana GN=DHAPRD PE=1 SV=1	Cucsa.011050.3	NAD-dependent glycerol-3-phosphate dehydrogenase family protein	GO:0046486;GO:0046168;GO:0051287;GO:0055114;GO:0042803;GO:0004367;GO:0009331;GO:0005975	glycerolipid metabolic process;glycerol-3-phosphate catabolic process;NAD binding;oxidation-reduction process;protein homodimerization activity;glycerol-3-phosphate dehydrogenase [NAD+] activity;glycerol-3-phosphate dehydrogenase complex;carbohydrate metabolic process	BP;BP;MF;BP;MF;MF;CC;BP	IPR011128;IPR006168;IPR006109;IPR016040;IPR017751;IPR008927;IPR013328	NAD-dependent glycerol-3-phosphate dehydrogenase N-terminus;NAD-dependent glycerol-3-phosphate dehydrogenase signature;NAD-dependent glycerol-3-phosphate dehydrogenase C-terminus;undef;glycerol3P_DH: glycerol-3-phosphate dehydrogenase (NAD(+));undef;undef	Cp4.1LG01g23590.1	glycerol-3-phosphate dehydrogenase [NAD(+)]	50.1.1	Glycerol-3-phosphate dehydrogenase [NAD(+)] OS=Cuphea lanceolata (sp|p52425|gpda_cupla : 581.0) & Enzyme classification.EC_1 oxidoreductases.EC_1.1 oxidoreductase acting on CH-OH group of donor(50.1.1 : 435.8)	1
CUCPE_TC11388	-0.0117426	0.993437	0.22294	0.751254	-2.09256	0.0031624	AT4G30710.1	Family of unknown function (DUF566)	Q9SUH5	QWRF motif-containing protein 8 OS=Arabidopsis thaliana GN=QWRF8 PE=2 SV=1	Cucsa.170680.3	Family of unknown function (DUF566)	GO:0045298;GO:0000226;GO:0048046;GO:0005777;GO:0009658;GO:0008017;GO:0048827;GO:0009887;GO:0005880;GO:0051301;GO:0009960;GO:0043933;GO:0010342	tubulin complex;microtubule cytoskeleton organization;apoplast;peroxisome;chloroplast organization;microtubule binding;phyllome development;organ morphogenesis;nuclear microtubule;cell division;endosperm development;macromolecular complex subunit organization;endosperm cellularization	CC;BP;CC;CC;BP;MF;BP;BP;CC;BP;BP;BP;BP	IPR007573	Family of unknown function (DUF566)	Cp4.1LG00g03470.1	#N/A	20.1.2.2.8	component AUG8 of Augmin gamma-TuRC recruiting complex	3
CUCPE_L2673_T_4	2.04973	0.0053187	0.194069	0.828782	0.255263	0.887415	AT1G04920.1	sucrose phosphate synthase 3F	O04933	Probable sucrose-phosphate synthase 2 OS=Craterostigma plantagineum GN=SPS2 PE=2 SV=1	Cucsa.266070.1	sucrose phosphate synthase 3F	GO:0005982;GO:0019375;GO:0005794;GO:0005985;GO:0001666;GO:0046524	starch metabolic process;galactolipid biosynthetic process;Golgi apparatus;sucrose metabolic process;response to hypoxia;sucrose-phosphate synthase activity	BP;BP;CC;BP;BP;MF	IPR001296	Glycosyl transferases group 1	Cp4.1LG17g03050.1	probable sucrose-phosphate synthase 2	3.1.2.7	sucrose-phosphate synthase	2
CUCPE_L24167_T_1	-2.07342	0.0412793	0.189621	0.881296	0.379984	0.855035	#N/A	#N/A	#N/A	#N/A	#N/A	#N/A	#N/A	#N/A	#N/A	#N/A	#N/A	#N/A	#N/A	35.2	no hits	5
CUCPE_L27288_T_1	-0.658736	0.454368	0.181613	0.852085	-2.22806	0.0010544	#N/A	#N/A	#N/A	#N/A	#N/A	#N/A	#N/A	#N/A	#N/A	#N/A	#N/A	Cp4.1LG02g15250.1	phosphatidyl-N-methylethanolamine N-methyltransferase	5.2.4.2	phosphotidyl-base N-methyltransferase	3
CUCPE_L7720_T_1	0.92013	0.682907	0.179424	0.918969	3.03134	0.000918722	AT1G70850.3	MLP-like protein 34	P85524	Kirola OS=Actinidia deliciosa PE=1 SV=1	Cucsa.012520.1	MLP-like protein 28	GO:0006952;GO:0009607	defense response;response to biotic stimulus	BP;BP	IPR023393;IPR000916;IPR024948	undef;Pathogenesis-related protein Bet v I family;Pathogenesis-related protein Bet v I family	Cp4.1LG03g05870.1	MLP 28	35.1	Kirola OS=Actinidia deliciosa (sp|p85524|kiro_actde : 80.9)	5
CUCPE_TC20607	-0.332203	0.86331	0.17475	0.911519	-2.32611	0.0228615	AT3G51950.2	Zinc finger (CCCH-type) family protein / RNA recognition motif (RRM)-containing protein	Q10LZ9	Zinc finger CCCH domain-containing protein 23 OS=Oryza sativa subsp. japonica GN=Os03g0329200 PE=2 SV=1	Cucsa.042290.3	CCCH-type zinc fingerfamily protein with RNA-binding domain	GO:0003676	nucleic acid binding	MF	#N/A	#N/A	Cp4.1LG14g07670.1	zinc finger CCCH domain-containing 18-like	35.2	no hits	3
CUCPE_L26579_T_1	-6.04505	0.0461631	0.174509	0.960956	-2.7002	0.460955	#N/A	#N/A	#N/A	#N/A	#N/A	#N/A	#N/A	#N/A	#N/A	#N/A	#N/A	Cp4.1LG14g07390	#N/A	35.2	no hits	3
CUCPE_L22337_T_1	-0.878478	0.373278	0.167656	0.883911	-2.17728	0.0150745	AT3G20470.1	glycine-rich protein 5	#N/A	#N/A	#N/A	#N/A	#N/A	#N/A	#N/A	#N/A	#N/A	Cp4.1LG03g18450.1	#N/A	35.2	no hits	3
CUCPE_L674_T_3	-0.0201437	0.987803	0.159663	0.840929	-2.4751	0.000416654	AT1G27210.1	ARM repeat superfamily protein	Q9T041	Microtubule-associated protein TORTIFOLIA1 OS=Arabidopsis thaliana GN=TOR1 PE=1 SV=2	Cucsa.005310.1	ARM repeat superfamily protein	GO:0045298;GO:1902589;GO:0009826;GO:0016458;GO:0008017;GO:0010005;GO:0019219;GO:0007275;GO:0016569;GO:0010031;GO:2000112	tubulin complex;single-organism organelle organization;unidimensional cell growth;gene silencing;microtubule binding;cortical microtubule, transverse to long axis;regulation of nucleobase-containing compound metabolic process;multicellular organismal development;covalent chromatin modification;circumnutation;regulation of cellular macromolecule biosynthetic process	CC;BP;BP;BP;MF;CC;BP;BP;BP;BP;BP	IPR016024;IPR011989;IPR000357;IPR021133	undef;undef;HEAT repeat;HEAT repeat profile	Cp4.1LG11g07700.1	microtubule-associated TORTIFOLIA1	35.1	TORTIFOLIA1-like protein 4 OS=Arabidopsis thaliana (sp|q93zh1|torl4_arath : 443.0)	3
CUCPE_L25625_T_1	0.244853	0.892349	0.150226	0.90911	-3.12146	0.00153733	#N/A	#N/A	#N/A	#N/A	#N/A	#N/A	#N/A	#N/A	#N/A	#N/A	#N/A	#N/A	#N/A	35.2	no hits	1
CUCPE_TC1752	0.929833	0.134854	0.147163	0.861697	2.14007	0.000141266	AT1G15740.1	Leucine-rich repeat family protein	Q8BID8	F-box/LRR-repeat protein 14 OS=Mus musculus GN=Fbxl14 PE=2 SV=1	Cucsa.105680.1	Leucine-rich repeat family protein	GO:0061630;GO:0031146;GO:0016567;GO:0005886;GO:0005737;GO:0019005	ubiquitin protein ligase activity;SCF-dependent proteasomal ubiquitin-dependent protein catabolic process;protein ubiquitination;plasma membrane;cytoplasm;SCF ubiquitin ligase complex	MF;BP;BP;CC;CC;CC	IPR006553;IPR026906;IPR001611	Leucine-rich repeat - CC (cysteine-containing) subfamily;Leucine rich repeats (6 copies);Leucine rich repeat	Cp4.1LG12g07470.1	#N/A	35.2	no hits	4
CUCPE_TC2509	2.50578	0.0491982	0.131187	0.944686	0.181244	0.961678	AT3G29320.1	Glycosyl transferase, family 35	P53536	Alpha-1,4 glucan phosphorylase L isozyme, chloroplastic/amyloplastic OS=Vicia faba GN=PHO1 PE=2 SV=2	Cucsa.273090.1	Glycosyl transferase, family 35	GO:0019252;GO:0005980;GO:0009414;GO:0009409;GO:0042742;GO:0030170;GO:0008184;GO:0009570	starch biosynthetic process;glycogen catabolic process;response to water deprivation;response to cold;defense response to bacterium;pyridoxal phosphate binding;glycogen phosphorylase activity;chloroplast stroma	BP;BP;BP;BP;BP;MF;MF;CC	IPR000811	Carbohydrate phosphorylase	Cp4.1LG02g12160.1	alpha-1,4 glucan phosphorylase L chloroplastic amyloplastic-like	35.1	Alpha-1,4 glucan phosphorylase L-2 isozyme, chloroplastic/amyloplastic OS=Solanum tuberosum (sp|p53535|phsl2_soltu : 458.0)	2
CUCPE_TC21618	0.59051	0.531952	0.114653	0.908862	-2.49399	0.000998081	AT1G79720.1	Eukaryotic aspartyl protease family protein	Q9LHE3	Protein ASPARTIC PROTEASE IN GUARD CELL 2 OS=Arabidopsis thaliana GN=ASPG2 PE=2 SV=1	Cucsa.106100.1	Eukaryotic aspartyl protease family protein	GO:0006508;GO:0004190	proteolysis;aspartic-type endopeptidase activity	BP;MF	IPR001969;IPR021109	Eukaryotic and viral aspartyl proteases active site;undef	Cp4.1LG12g07170.1	ASPARTIC PROTEASE IN GUARD CELL 2	19.4.3.1	pepsin-type protease	1
CUCPE_TC12285	0.362593	0.805731	0.079311	0.949549	-2.03309	0.0210158	AT1G24020.2	MLP-like protein 423	Q93VR4	MLP-like protein 423 OS=Arabidopsis thaliana GN=MLP423 PE=2 SV=1	Cucsa.285850.1	MLP-like protein 423	GO:0016020;GO:0006952;GO:0009607	membrane;defense response;response to biotic stimulus	CC;BP;BP	IPR023393;IPR024949;IPR000916;IPR024948	undef;Major pollen allergen Bet V1 signature;Pathogenesis-related protein Bet v I family;Pathogenesis-related protein Bet v I family	Cp4.1LG01g04090.1	MLP 423	35.1	MLP-like protein 423 OS=Arabidopsis thaliana (sp|q93vr4|ml423_arath : 191.0)	1
CUCPE_TC21896	-2.32813	0.0338619	0.0365101	0.981917	-1.21991	0.444516	#N/A	#N/A	#N/A	#N/A	#N/A	#N/A	#N/A	#N/A	#N/A	#N/A	#N/A	#N/A	#N/A	35.2	no hits	3
CUCPE_TC5031	-0.63116	0.681408	0.0289426	0.984914	-4.97765	1.10082e-05	AT2G36830.1	gamma tonoplast intrinsic protein	P25818	Aquaporin TIP1-1 OS=Arabidopsis thaliana GN=TIP1-1 PE=1 SV=1	Cucsa.124830.1	gamma tonoplast intrinsic protein	GO:0006833;GO:0006096;GO:0006972;GO:0009705;GO:0042807;GO:0042398;GO:0009651;GO:0016021;GO:0015840;GO:0009698;GO:0009941;GO:0009740;GO:0009269;GO:0006598;GO:0009409;GO:0006816;GO:0007030;GO:0080170;GO:0015204;GO:0009737;GO:0015250;GO:0046686;GO:0000326	water transport;glycolytic process;hyperosmotic response;plant-type vacuole membrane;central vacuole;cellular modified amino acid biosynthetic process;response to salt stress;integral component of membrane;urea transport;phenylpropanoid metabolic process;chloroplast envelope;gibberellic acid mediated signaling pathway;response to desiccation;polyamine catabolic process;response to cold;calcium io…	BP;BP;BP;CC;CC;BP;BP;CC;BP;BP;CC;BP;BP;BP;BP;BP;BP;BP;MF;BP;MF;BP;CC	IPR000425;IPR023271	Major intrinsic protein family signature;undef	Cp4.1LG10g04400.1	aquaporin TIP1-1	35.1	Aquaporin TIP1-1 OS=Arabidopsis thaliana (sp|p25818|tip11_arath : 222.0)	3
CUCPE_L7191_T_3	0.81896	0.167539	0.0188074	0.981917	-2.07306	0.000278045	#N/A	#N/A	Q67A25	S-norcoclaurine synthase OS=Thalictrum flavum subsp. glaucum PE=1 SV=1	#N/A	#N/A	GO:0006952;GO:0009607	defense response;response to biotic stimulus	BP;BP	#N/A	#N/A	Cp4.1LG16g01870.1	S-norcoclaurine synthase-like	35.2	no hits	1
CUCPE_L21011_T_1	0.249152	0.775974	0.0036755	0.996417	-2.52385	0.000998081	#N/A	#N/A	#N/A	#N/A	#N/A	#N/A	#N/A	#N/A	#N/A	#N/A	#N/A	#N/A	#N/A	35.2	no hits	1
CUCPE_L23846_T_1	-6.06276	0.0407879	0	1	7.00898	0.0263828	AT4G17260.1	Lactate/malate dehydrogenase family protein	P00339	L-lactate dehydrogenase A chain OS=Sus scrofa GN=LDHA PE=1 SV=3	#N/A	#N/A	GO:0070062;GO:0016020;GO:0021762;GO:0005634;GO:0006094;GO:0006096;GO:0055114;GO:0006534;GO:0005829;GO:0004459;GO:0005739;GO:0031668;GO:0035686	extracellular exosome;membrane;substantia nigra development;nucleus;gluconeogenesis;glycolytic process;oxidation-reduction process;cysteine metabolic process;cytosol;L-lactate dehydrogenase activity;mitochondrion;cellular response to extracellular stimulus;sperm fibrous sheath	CC;CC;BP;CC;BP;BP;BP;BP;CC;MF;CC;BP;CC	IPR001236;IPR016040	lactate/malate dehydrogenase, NAD binding domain;undef	Cp4.1LG13g02350.1	L-lactate dehydrogenase A	35.1	L-lactate dehydrogenase OS=Zea mays (sp|p29038|ldh_maize : 83.6)	5
CUCPE_L24223_T_1	-7.48785	3.49882e-05	0	1	8.47295	9.63399e-06	#N/A	#N/A	#N/A	#N/A	#N/A	#N/A	#N/A	#N/A	#N/A	#N/A	#N/A	#N/A	#N/A	35.2	no hits	5
CUCPE_L23634_T_1	-7.32835	6.5099e-07	0	1	8.81609	3.0196e-10	#N/A	#N/A	#N/A	#N/A	#N/A	#N/A	#N/A	#N/A	#N/A	#N/A	#N/A	#N/A	#N/A	35.2	no hits	5
CUCPE_L21276_T_1	-5.04034	0.000266226	0	1	9.28702	1.10029e-09	#N/A	#N/A	#N/A	#N/A	#N/A	#N/A	GO:0000287;GO:0010961;GO:0005524;GO:0032263;GO:0006355;GO:0031011;GO:0006302;GO:0005829;GO:0016021;GO:0006178;GO:0046100;GO:0046038;GO:0032264;GO:0009069;GO:0006468;GO:0006812;GO:0042803;GO:0004422;GO:0006168;GO:0004674;GO:0006310;GO:0070914	magnesium ion binding;cellular magnesium ion homeostasis;ATP binding;GMP salvage;regulation of transcription, DNA-templated;Ino80 complex;double-strand break repair;cytosol;integral component of membrane;guanine salvage;hypoxanthine metabolic process;GMP catabolic process;IMP salvage;serine family amino acid metabolic process;protein phosphorylation;cation transport;protein homodimerization activ…	MF;BP;MF;BP;BP;CC;BP;CC;CC;BP;BP;BP;BP;BP;BP;BP;MF;MF;BP;MF;BP;BP	#N/A	#N/A	#N/A	#N/A	35.2	no hits	5
CUCPE_L15055_T_1	5.12649	0.0115715	-0.0629201	0.973272	1.39343	0.434801	#N/A	#N/A	#N/A	#N/A	#N/A	#N/A	#N/A	#N/A	#N/A	#N/A	#N/A	#N/A	#N/A	35.2	no hits	2
CUCPE_L22918_T_1	0.0367314	0.987214	-0.0734967	0.959288	-6.88051	2.7288e-05	#N/A	#N/A	#N/A	#N/A	#N/A	#N/A	#N/A	#N/A	#N/A	#N/A	#N/A	#N/A	#N/A	35.2	no hits	1
CUCPE_L1257_T_11	-1.09463	0.338422	-0.136539	0.922469	-2.23157	0.0336739	AT1G48110.2	evolutionarily conserved C-terminal region 7	Q0VCZ3	YTH domain-containing family protein 2 OS=Bos taurus GN=YTHDF2 PE=2 SV=1	Cucsa.135220.5	evolutionarily conserved C-terminal region 7	GO:0006807;GO:0005634;GO:0005515;GO:0005829;GO:0044238;GO:0044237;GO:0071704	nitrogen compound metabolic process;nucleus;protein binding;cytosol;primary metabolic process;cellular metabolic process;organic substance metabolic process	BP;CC;MF;CC;BP;BP;BP	IPR007275	YT521-B-like domain	Cp4.1LG12g03450.1	YTH domain-containing family 3-like isoform X1	16.5.2.1	methylation reader (ECT)	3
CUCPE_TC13516	-0.168987	0.89076	-0.147154	0.86393	-2.28126	0.0028872	AT4G29270.1	HAD superfamily, subfamily IIIB acid phosphatase	P27061	Acid phosphatase 1 OS=Solanum lycopersicum GN=APS1 PE=2 SV=1	Cucsa.116760.1	HAD superfamily, subfamily IIIB acid phosphatase	GO:0019497;GO:0006771;GO:0006470;GO:0003993	hexachlorocyclohexane metabolic process;riboflavin metabolic process;protein dephosphorylation;acid phosphatase activity	BP;BP;BP;MF	IPR005519;IPR014403;IPR023214	HAD superfamily, subfamily IIIB (Acid phosphatase);undef;undef	Cp4.1LG11g11580.1	acid phosphatase 1-like	35.1	Acid phosphatase 1 OS=Solanum lycopersicum (sp|p27061|ppa1_sollc : 244.0)	3
CUCPE_L11491_T_1	3.32865	0.00187011	-0.149094	0.922056	1.82578	0.120877	#N/A	#N/A	#N/A	#N/A	#N/A	#N/A	#N/A	#N/A	#N/A	#N/A	#N/A	#N/A	#N/A	35.2	no hits	4
CUCPE_L11078_T_2	-0.279798	0.895993	-0.165484	0.913722	4.34533	0.000288566	#N/A	#N/A	#N/A	#N/A	#N/A	#N/A	#N/A	#N/A	#N/A	#N/A	#N/A	#N/A	#N/A	35.2	no hits	5
CUCPE_TC2043	-3.04362	0.013002	-0.178732	0.904064	-0.089801	0.984387	AT5G42790.1	proteasome alpha subunit F1	P34066	Proteasome subunit alpha type-1-A OS=Arabidopsis thaliana GN=PAF1 PE=1 SV=3	Cucsa.232000.1	proteasome alpha subunit F1	GO:0019773;GO:0005634;GO:0006511;GO:0004298;GO:0005737	proteasome core complex, alpha-subunit complex;nucleus;ubiquitin-dependent protein catabolic process;threonine-type endopeptidase activity;cytoplasm	CC;CC;BP;MF;CC	IPR023332;IPR029055;IPR001353	Proteasome alpha-type subunit profile;undef;Proteasome subunit	Cp4.1LG11g02140.1	proteasome subunit alpha type-1-B-like	19.2.6.1.1.6	component alpha type-6 of 26S proteasome	5
CUCPE_L17078_T_1	-2.61203	0.000842089	-0.248868	0.79159	0.180091	0.93026	AT1G75200.1	flavodoxin family protein / radical SAM domain-containing protein	Q8RXN5	S-adenosyl-L-methionine-dependent tRNA 4-demethylwyosine synthase OS=Arabidopsis thaliana GN=TYW1 PE=2 SV=1	#N/A	#N/A	GO:0010181;GO:0005506;GO:0005794;GO:0055114;GO:0051536;GO:0016491	FMN binding;iron ion binding;Golgi apparatus;oxidation-reduction process;iron-sulfur cluster binding;oxidoreductase activity	MF;MF;CC;BP;MF;MF	#N/A	#N/A	#N/A	#N/A	35.2	no hits	5
CUCPE_TC53	2.42277	0.00633883	-0.345007	0.81056	-0.589502	0.781929	AT4G35090.2	catalase 2	P48351	Catalase isozyme 2 OS=Cucurbita pepo GN=CAT2 PE=2 SV=1	Cucsa.077510.4	catalase 2	GO:0016491	oxidoreductase activity	MF	#N/A	#N/A	Cp4.1LG07g05850.1	catalase	35.1	Catalase isozyme 2 OS=Cucurbita pepo (sp|p48351|cata2_cucpe : 152.0)	2
CUCPE_TC14975	-0.476558	0.467209	-0.404421	0.505101	-2.13988	0.00171432	AT4G39900.1	unknown protein\x3b Has 30201 Blast hits to 17322 proteins in 780 species\x3a Archae - 12\x3b Bacteria - 1396\x3b Metazoa - 17338\x3b Fungi - 3422\x3b Plants - 5037\x3b Viruses - 0\x3b Other Eukaryotes - 2996 (source\x3a NCBI BLink).	#N/A	#N/A	#N/A	#N/A	#N/A	#N/A	#N/A	#N/A	#N/A	Cp4.1LG14g00990.1	PREDICTED: uncharacterized protein LOC103495734	35.2	no hits	3
CUCPE_L24542_T_1	5.98366	0.0204617	-0.434996	0.86997	-1.2376	0.760787	#N/A	#N/A	#N/A	#N/A	#N/A	#N/A	#N/A	#N/A	#N/A	#N/A	#N/A	#N/A	#N/A	35.2	no hits	2
CUCPE_TC10605	-0.304071	0.866542	-0.451188	0.696367	-2.11668	0.0482561	AT1G02330.1	CONTAINS InterPro DOMAIN/s\x3a Hepatocellular carcinoma-associated antigen 59 (InterPro\x3aIPR010756)\x3b Has 1239 Blast hits to 998 proteins in 204 species\x3a Archae - 4\x3b Bacteria - 71\x3b Metazoa - 421\x3b Fungi - 109\x3b Plants - 87\x3b Viruses - 5\x3b Other Eukaryotes - /.../ource\x3a NCBI BLink).	Q3TQI7	Uncharacterized protein C9orf78 homolog OS=Mus musculus PE=1 SV=2	#N/A	#N/A	#N/A	#N/A	#N/A	IPR010756	Hepatocellular carcinoma-associated antigen 59	Cp4.1LG13g06210.1	#N/A	35.1	Protein COP1 SUPPRESSOR 2 OS=Arabidopsis thaliana (sp|f4hvz5|csu2_arath : 285.0)	1
CUCPE_TC18484	1.9207	0.0479041	-0.462141	0.692182	-2.33663	0.0179588	AT5G21105.1	Plant L-ascorbate oxidase	P24792	L-ascorbate oxidase OS=Cucurbita maxima GN=AAO PE=1 SV=2	Cucsa.142840.1	Plant L-ascorbate oxidase	GO:0019852;GO:0005507;GO:0005576;GO:0006118;GO:0055114;GO:0008447	L-ascorbic acid metabolic process;copper ion binding;extracellular region;obsolete electron transport;oxidation-reduction process;L-ascorbate oxidase activity	BP;MF;CC;BP;BP;MF	IPR011707;IPR011706;IPR017760;IPR001117;IPR008972	Multicopper oxidase;Multicopper oxidase;ascorbase: L-ascorbate oxidase;Multicopper oxidase;undef	Cp4.1LG04g11760.1	L-ascorbate oxidase-like	50.1.10	L-ascorbate oxidase OS=Cucurbita pepo var. melopepo (sp|p37064|aso_cucpm : 1166.0) & Enzyme classification.EC_1 oxidoreductases.EC_1.10 oxidoreductase acting on diphenol or related substance as donor(50.1.10 : 976.2)	2
CUCPE_L5536_T_1	0.802164	0.459681	-0.473761	0.630547	2.00005	0.00335168	#N/A	#N/A	#N/A	#N/A	#N/A	#N/A	#N/A	#N/A	#N/A	#N/A	#N/A	#N/A	#N/A	35.2	no hits	4
CUCPE_L24869_T_1	0.031436	0.989283	-0.487695	0.670961	5.75986	0.00218664	#N/A	#N/A	#N/A	#N/A	#N/A	#N/A	#N/A	#N/A	#N/A	#N/A	#N/A	#N/A	#N/A	35.2	no hits	5
CUCPE_L25732_T_1	6.17131	0.00690348	-0.519079	0.81918	-0.711291	0.868606	#N/A	#N/A	#N/A	#N/A	#N/A	#N/A	GO:0003677;GO:0006260;GO:0005664;GO:0008270	DNA binding;DNA replication;nuclear origin of replication recognition complex;zinc ion binding	MF;BP;CC;MF	#N/A	#N/A	Cp4.1LG05g07250.1	origin of replication complex subunit 3	35.2	no hits	2
CUCPE_TC14673	-2.99684	0.0442497	-0.576222	0.799989	-3.69701	0.0157421	AT1G77540.1	Acyl-CoA N-acyltransferases (NAT) superfamily protein	Q9CAQ2	Acetyltransferase At1g77540 OS=Arabidopsis thaliana GN=At1g77540 PE=1 SV=2	Cucsa.125510.1	Acyl-CoA N-acyltransferases (NAT) superfamily protein	GO:0008152;GO:0016746	metabolic process;transferase activity, transferring acyl groups	BP;MF	#N/A	#N/A	Cp4.1LG06g06340.1	acetyltransferase At1g77540	35.1	Acetyltransferase At1g77540 OS=Arabidopsis thaliana (sp|q9caq2|y1754_arath : 120.0)	3
CUCPE_L22399_T_1	-3.06736	0.0265627	-0.589223	0.711607	0.838964	0.70731	AT2G36430.1	Plant protein of unknown function (DUF247)	#N/A	#N/A	#N/A	#N/A	#N/A	#N/A	#N/A	IPR004158	Plant protein of unknown function	Cp4.1LG11g03370.1	UPF0481 At3g47200-like	35.2	no hits	5
CUCPE_L23391_T_1	-5.71923	0.0185835	-0.596812	0.799268	-5.52619	0.0390267	#N/A	#N/A	#N/A	#N/A	#N/A	#N/A	#N/A	#N/A	#N/A	#N/A	#N/A	#N/A	#N/A	35.2	no hits	3
CUCPE_TC1940	0.606379	0.71714	-0.625772	0.618626	3.57165	0.0025187	AT5G02810.1	pseudo-response regulator 7	Q93WK5	Two-component response regulator-like APRR7 OS=Arabidopsis thaliana GN=APRR7 PE=1 SV=1	Cucsa.065710.1	pseudo-response regulator 7	GO:0043231;GO:0000160;GO:0005515	intracellular membrane-bounded organelle;phosphorelay signal transduction system;protein binding	CC;BP;MF	IPR001789;IPR011006;IPR010402	cheY-homologous receiver domain;undef;CCT motif	Cp4.1LG19g04160.1	two-component response regulator-like APRR7	27.1.4	PRR circadian clock time-of-day-dependent expressed repressor	4
CUCPE_L27064_T_1	2.31468	0.00180053	-0.64501	0.414486	0.956942	0.347085	#N/A	#N/A	#N/A	#N/A	#N/A	#N/A	#N/A	#N/A	#N/A	#N/A	#N/A	#N/A	#N/A	35.2	no hits	4
CUCPE_L22772_T_1	0.0522773	0.987387	-0.64722	0.736883	-2.67686	0.0494305	#N/A	#N/A	#N/A	#N/A	#N/A	#N/A	#N/A	#N/A	#N/A	#N/A	#N/A	#N/A	#N/A	35.2	no hits	1
CUCPE_L22510_T_1	-0.696376	0.577939	-0.650249	0.562791	-2.45084	0.0173621	#N/A	#N/A	#N/A	#N/A	#N/A	#N/A	#N/A	#N/A	#N/A	#N/A	#N/A	#N/A	#N/A	35.2	no hits	3
CUCPE_L9517_T_1	2.55507	0.0180128	-0.712853	0.522267	0.102619	0.973198	#N/A	#N/A	#N/A	#N/A	#N/A	#N/A	#N/A	#N/A	#N/A	#N/A	#N/A	#N/A	#N/A	35.2	no hits	2
CUCPE_L18268_T_4	-2.39487	0.152836	-0.735762	0.747025	-3.15904	0.0432374	AT2G48150.1	glutathione peroxidase 4	Q8L910	Probable glutathione peroxidase 4 OS=Arabidopsis thaliana GN=GPX4 PE=2 SV=1	#N/A	#N/A	GO:0006804;GO:0006979;GO:0006749;GO:0004602;GO:0055114	obsolete peroxidase reaction;response to oxidative stress;glutathione metabolic process;glutathione peroxidase activity;oxidation-reduction process	BP;BP;BP;MF;BP	IPR012336;IPR029760;IPR029759;IPR000889	undef;Glutathione peroxidases signature 2;Glutathione peroxidases active site;Glutathione peroxidase family signature	Cp4.1LG05g01820.1	probable glutathione peroxidase 5	10.4.2	glutathione peroxidase	3
CUCPE_L119_T_2	0.489331	0.591581	-0.754157	0.244374	-2.2477	0.00311164	#N/A	#N/A	Q66S25	Natterin-1 OS=Thalassophryne nattereri PE=1 SV=1	#N/A	#N/A	#N/A	#N/A	#N/A	IPR023307;IPR008998	undef;Agglutinin domain	Cp4.1LG00g02540.1	#N/A	35.2	no hits	1
CUCPE_L7955_T_1	0.154156	0.915202	-0.778757	0.270395	-2.23601	0.00217496	AT5G39240.1	unknown protein\x3b BEST Arabidopsis thaliana protein match is\x3a unknown protein (TAIR\x3aAT3G29370.1)\x3b Has 15 Blast hits to 15 proteins in 4 species\x3a Archae - 0\x3b Bacteria - 0\x3b Metazoa - 0\x3b Fungi - 0\x3b Plants - 15\x3b Viruses - 0\x3b Other Eukaryotes - 0 (source\x3a /.../BLink).	#N/A	#N/A	#N/A	#N/A	GO:0046983	protein dimerization activity	MF	#N/A	#N/A	Cp4.1LG15g08570.1	transcription factor PAR1	15.5.32	transcription factor (bHLH)	1
CUCPE_L16076_T_1	5.00628	0.0138356	-0.794738	0.544696	0.155545	0.965822	#N/A	#N/A	#N/A	#N/A	#N/A	#N/A	#N/A	#N/A	#N/A	#N/A	#N/A	#N/A	#N/A	35.2	no hits	2
CUCPE_L24777_T_1	-6.22646	0.0103682	-0.812935	0.721086	2.14243	0.484207	#N/A	#N/A	#N/A	#N/A	#N/A	#N/A	#N/A	#N/A	#N/A	#N/A	#N/A	Cp4.1LG01g01660	probable magnesium transporter NIPA4	35.2	no hits	5
CUCPE_TC18221	-0.290939	0.914212	-0.853039	0.560505	5.18108	0.000822664	AT2G37680.1	CONTAINS InterPro DOMAIN/s\x3a Vacuolar import/degradation protein Vid24 (InterPro\x3aIPR018618)\x3b Has 318 Blast hits to 317 proteins in 131 species\x3a Archae - 0\x3b Bacteria - 0\x3b Metazoa - 80\x3b Fungi - 184\x3b Plants - 51\x3b Viruses - 0\x3b Other Eukaryotes - 3 (sourc /.../I BLink).	Q8IVV7	Glucose-induced degradation protein 4 homolog OS=Homo sapiens GN=GID4 PE=2 SV=1	#N/A	#N/A	GO:0006661	phosphatidylinositol biosynthetic process	BP	IPR018618	Vacuolar import and degradation protein	Cp4.1LG19g03440.1	#N/A	19.2.1.3.1.3	N-recognin component GID4 of ubiquitin protein ligase complex	5
CUCPE_L6219_T_1	-1.2875	0.299329	-0.885078	0.429749	2.34411	0.0328538	AT2G40110.2	Yippee family putative zinc-binding protein	P59234	Protein yippee-like OS=Solanum tuberosum PE=2 SV=1	Cucsa.136570.4	Yippee family putative zinc-binding protein	GO:0009765;GO:0009523;GO:0016021;GO:0016168;GO:0018298;GO:0009507	photosynthesis, light harvesting;photosystem II;integral component of membrane;chlorophyll binding;protein-chromophore linkage;chloroplast	BP;CC;CC;MF;BP;CC	#N/A	#N/A	Cp4.1LG01g21670.1	#N/A	35.2	no hits	5
CUCPE_L23327_T_1	3.07758	0.0132164	-0.897207	0.520945	-2.52032	0.0748788	AT2G40110.2	Yippee family putative zinc-binding protein	P59234	Protein yippee-like OS=Solanum tuberosum PE=2 SV=1	#N/A	#N/A	GO:0009765;GO:0009523;GO:0016021;GO:0016168;GO:0018298;GO:0009507	photosynthesis, light harvesting;photosystem II;integral component of membrane;chlorophyll binding;protein-chromophore linkage;chloroplast	BP;CC;CC;MF;BP;CC	#N/A	#N/A	Cp4.1LG01g21670.1	#N/A	35.2	no hits	2
CUCPE_L536_T_4	-2.21331	0.00115341	-0.925999	0.203463	-1.0941	0.23083	AT4G34350.1	4-hydroxy-3-methylbut-2-enyl diphosphate reductase	Q94B35	4-hydroxy-3-methylbut-2-enyl diphosphate reductase, chloroplastic OS=Arabidopsis thaliana GN=ISPH PE=2 SV=1	Cucsa.220370.1	4-hydroxy-3-methylbut-2-enyl diphosphate reductase	GO:0046872;GO:0051745;GO:0055114;GO:0019288;GO:0050992	metal ion binding;4-hydroxy-3-methylbut-2-en-1-yl diphosphate reductase activity;oxidation-reduction process;isopentenyl diphosphate biosynthetic process, methylerythritol 4-phosphate pathway;dimethylallyl diphosphate biosynthetic process	MF;MF;BP;BP;BP	IPR003451	4-hydroxy-3-methylbut-2-enyl diphosphate reductase [ispH]	Cp4.1LG15g05170.1	4-hydroxy-3-methylbut-2-enyl diphosphate chloroplastic	9.1.2.8	4-hydroxy-3-methylbut-2-enyl diphosphate reductase	5
CUCPE_L26217_T_1	-3.0261	0.0304275	-0.927868	0.521546	0.574069	0.851	AT4G20920.1	double-stranded RNA-binding domain (DsRBD)-containing protein	Q9C5Q8	Small RNA 2'-O-methyltransferase OS=Arabidopsis thaliana GN=HEN1 PE=1 SV=1	#N/A	#N/A	GO:0006396;GO:0006457;GO:0008171;GO:0001510;GO:0008173	RNA processing;protein folding;O-methyltransferase activity;RNA methylation;RNA methyltransferase activity	BP;BP;MF;BP;MF	#N/A	#N/A	Cp4.1LG20g05690.1	small RNA 2 -O-methyltransferase-like	35.1	Small RNA 2-O-methyltransferase OS=Arabidopsis thaliana (sp|q9c5q8|hen1_arath : 93.2)	5
CUCPE_L23087_T_1	-1.37879	0.491854	-0.947869	0.628639	-5.94186	0.00834501	#N/A	#N/A	#N/A	#N/A	#N/A	#N/A	#N/A	#N/A	#N/A	#N/A	#N/A	Cp4.1LG17g07940.1	#N/A	35.2	no hits	3
CUCPE_L10539_T_10	4.22023	0.0079048	-0.984805	0.544696	-0.332819	0.939364	AT4G24560.1	ubiquitin-specific protease 16	Q9SB51	Ubiquitin carboxyl-terminal hydrolase 16 OS=Arabidopsis thaliana GN=UBP16 PE=1 SV=1	#N/A	#N/A	#N/A	#N/A	#N/A	#N/A	#N/A	Cp4.1LG07g01550.1	ubiquitin carboxyl-terminal hydrolase 16-like	35.2	no hits	2
CUCPE_TC21230	0.238209	0.864218	-0.994938	0.172829	2.26864	0.00171432	AT3G10120.1	unknown protein\x3b BEST Arabidopsis thaliana protein match is\x3a unknown protein (TAIR\x3aAT5G03890.1)\x3b Has 57 Blast hits to 57 proteins in 10 species\x3a Archae - 0\x3b Bacteria - 0\x3b Metazoa - 0\x3b Fungi - 0\x3b Plants - 57\x3b Viruses - 0\x3b Other Eukaryotes - 0 (source /.../ BLink).	#N/A	#N/A	#N/A	#N/A	GO:0005634	nucleus	CC	IPR025322	Domain of unknown function (DUF4228)	Cp4.1LG10g03980.1	#N/A	35.2	no hits	4
CUCPE_TC10884	0.568369	0.662079	-1.16024	0.127522	2.38504	0.00171432	AT2G35980.1	Late embryogenesis abundant (LEA) hydroxyproline-rich glycoprotein family	Q9SJ52	Protein YLS9 OS=Arabidopsis thaliana GN=YLS9 PE=2 SV=1	Cucsa.241730.1	Late embryogenesis abundant (LEA) hydroxyproline-rich glycoprotein family	GO:0043069;GO:0010150;GO:0042742;GO:0010363;GO:0061025;GO:0010200;GO:0010310;GO:0005739;GO:0005886;GO:0009507;GO:0050832;GO:0000165;GO:0006612;GO:0009506;GO:0009862;GO:0051607;GO:0002679;GO:0005774;GO:0009867;GO:0005794;GO:0031348	negative regulation of programmed cell death;leaf senescence;defense response to bacterium;regulation of plant-type hypersensitive response;membrane fusion;response to chitin;regulation of hydrogen peroxide metabolic process;mitochondrion;plasma membrane;chloroplast;defense response to fungus;MAPK cascade;protein targeting to membrane;plasmodesma;systemic acquired resistance, salicylic acid media…	BP;BP;BP;BP;BP;BP;BP;CC;CC;CC;BP;BP;BP;CC;BP;BP;BP;CC;BP;CC;BP	IPR004864	Late embryogenesis abundant protein	Cp4.1LG08g09780.1	NDR1 HIN1-Like 3-like	35.1	NDR1/HIN1-like protein 10 OS=Arabidopsis thaliana (sp|q9sj52|nhl10_arath : 211.0)	4
CUCPE_TC16500	-1.04516	0.140905	-1.32822	0.030462	-2.07776	0.000171794	AT3G55646.1	unknown protein\x3b FUNCTIONS IN\x3a molecular_function unknown\x3b INVOLVED IN\x3a biological_process unknown\x3b LOCATED IN\x3a chloroplast\x3b BEST Arabidopsis thaliana protein match is\x3a unknown protein (TAIR\x3aAT2G39855.2)\x3b Has 35333 Blast hits to 34131 proteins in 24 /.../cies\x3a Archae - 798\x3b Bacteria - 22429\x3b Metazoa - 974\x3b Fungi - 991\x3b Plants - 531\x3b Viruses - 0\x3b …	#N/A	#N/A	#N/A	#N/A	GO:0006979	response to oxidative stress	BP	#N/A	#N/A	Cp4.1LG01g05130.1	#N/A	35.2	no hits	1
CUCPE_L22795_T_1	-2.49453	0.0486111	-1.36006	0.310347	-0.603363	0.820545	#N/A	#N/A	#N/A	#N/A	#N/A	#N/A	GO:0005524;GO:0004672;GO:0016567;GO:0006468;GO:0016874;GO:0004842	ATP binding;protein kinase activity;protein ubiquitination;protein phosphorylation;ligase activity;ubiquitin-protein transferase activity	MF;MF;BP;BP;MF;MF	#N/A	#N/A	Cp4.1LG19g10130.1	U-box domain-containing 50	35.2	no hits	5
CUCPE_TC12886	0.670827	0.377816	-1.46667	0.0153803	2.21702	9.63399e-06	#N/A	#N/A	#N/A	#N/A	Cucsa.322270.1	Domain of unknown function (DUF1995)	#N/A	#N/A	#N/A	#N/A	#N/A	Cp4.1LG14g09890.1	LOW PSII ACCUMULATION chloroplastic	35.2	no hits	4
CUCPE_L23200_T_1	-5.26189	0.0139101	-1.4926	0.318983	1.95675	0.277825	#N/A	#N/A	#N/A	#N/A	#N/A	#N/A	#N/A	#N/A	#N/A	#N/A	#N/A	Cp4.1LG04g12480.1	#N/A	35.2	no hits	5
CUCPE_L26663_T_1	-1.30376	0.521146	-1.49486	0.35325	6.35295	0.00374962	#N/A	#N/A	#N/A	#N/A	#N/A	#N/A	#N/A	#N/A	#N/A	#N/A	#N/A	#N/A	#N/A	35.2	no hits	5
CUCPE_L26954_T_1	-2.71244	0.00757708	-1.55348	0.141987	0.240686	0.937043	#N/A	#N/A	#N/A	#N/A	#N/A	#N/A	#N/A	#N/A	#N/A	#N/A	#N/A	Cp4.1LG12g00710.1	#N/A	35.2	no hits	5
CUCPE_TC18604	-2.00349	0.00290961	-1.70636	0.0100181	-0.974487	0.308922	AT1G61250.2	secretory carrier 3	Q9M5P2	Secretory carrier-associated membrane protein 3 OS=Arabidopsis thaliana GN=SCAMP3 PE=1 SV=1	Cucsa.045890.3	secretory carrier 3	GO:0016021;GO:0015031	integral component of membrane;protein transport	CC;BP	IPR007273	SCAMP family	Cp4.1LG19g07370.1	secretory carrier-associated membrane 3-like	35.1	Secretory carrier-associated membrane protein 3 OS=Arabidopsis thaliana (sp|q9m5p2|scam3_arath : 339.0)	5
CUCPE_TC15918	-2.045	0.010061	-1.7638	0.0155148	0.380679	0.820006	AT3G49780.1	phytosulfokine 4 precursor	Q9FS10	Phytosulfokines OS=Asparagus officinalis GN=PSK PE=1 SV=1	Cucsa.103370.1	phytosulfokine 4 precursor	GO:0008083;GO:0007165;GO:0008283;GO:0005576;GO:0040007	growth factor activity;signal transduction;cell proliferation;extracellular region;growth	MF;BP;BP;CC;BP	IPR009438	Phytosulfokine precursor protein (PSK)	Cp4.1LG10g01890.1	#N/A	11.10.1.2.1	pythosulfokine precursor polypeptide (PSK)	5
CUCPE_L14690_T_1	-2.75298	1.45585e-07	-1.84621	0.000589971	0.720788	0.405573	AT5G03710.1	unknown protein\x3b Has 416500 Blast hits to 48146 proteins in 2280 species\x3a Archae - 1297\x3b Bacteria - 27453\x3b Metazoa - 153504\x3b Fungi - 46991\x3b Plants - 20421\x3b Viruses - 6609\x3b Other Eukaryotes - 160225 (source\x3a NCBI BLink).	Q54F38	Histone H3.v1 OS=Dictyostelium discoideum GN=H3v1 PE=3 SV=1	#N/A	#N/A	#N/A	#N/A	#N/A	#N/A	#N/A	Cp4.1LG14g03760.1	Tat-binding like 7	35.2	no hits	5
CUCPE_L21318_T_1	-1.56852	0.365459	-1.85048	0.267889	-3.54545	0.0483349	#N/A	#N/A	#N/A	#N/A	#N/A	#N/A	#N/A	#N/A	#N/A	#N/A	#N/A	#N/A	#N/A	35.2	no hits	1
CUCPE_TC9465	-2.03132	0.0278569	-1.90231	0.0170527	0.385888	0.859218	AT1G68090.1	annexin 5	Q9C9X3	Annexin D5 OS=Arabidopsis thaliana GN=ANN5 PE=2 SV=2	Cucsa.234800.1	annexin 5	GO:0030048;GO:0009846;GO:0051015;GO:0005544;GO:0009555;GO:0009860;GO:0005509;GO:0009827	actin filament-based movement;pollen germination;actin filament binding;calcium-dependent phospholipid binding;pollen development;pollen tube growth;calcium ion binding;plant-type cell wall modification	BP;BP;MF;MF;BP;BP;MF;BP	IPR018502;IPR001464	undef;Annexin family signature	Cp4.1LG01g07600.1	annexin D5	35.1	Annexin D5 OS=Arabidopsis thaliana (sp|q9c9x3|anxd5_arath : 344.0)	5
CUCPE_L21191_T_10	-2.22471	3.91461e-07	-1.91867	1.36493e-06	-0.381349	0.651313	AT5G14740.5	carbonic anhydrase 2	P27141	Carbonic anhydrase, chloroplastic OS=Nicotiana tabacum PE=2 SV=1	#N/A	#N/A	GO:0006807;GO:0015976;GO:0006730;GO:0008270;GO:0004089	nitrogen compound metabolic process;carbon utilization;one-carbon metabolic process;zinc ion binding;carbonate dehydratase activity	BP;BP;BP;MF;MF	#N/A	#N/A	Cp4.1LG01g15310.1	carbonic anhydrase 2-like	35.1	Carbonic anhydrase, chloroplastic OS=Nicotiana tabacum (sp|p27141|cahc_tobac : 291.0)	5
CUCPE_L1464_T_4	-0.21269	0.926262	-1.95122	0.0473065	3.09675	0.0031624	AT4G08850.1	Leucine-rich repeat receptor-like protein kinase family protein	Q8VZG8	Probable LRR receptor-like serine/threonine-protein kinase At4g08850 OS=Arabidopsis thaliana GN=At4g08850 PE=2 SV=3	Cucsa.217910.1	Leucine-rich repeat receptor-like protein kinase family protein	GO:0016740	transferase activity	MF	IPR008266;IPR001611;IPR000719;IPR013320;IPR017441;IPR003591;IPR011009	Tyrosine protein kinases specific active-site signature;Leucine rich repeat;Protein kinase domain profile;undef;Protein kinases ATP-binding region signature;Leucine-rich repeats, typical (most populated) subfamily;undef	Cp4.1LG01g16840.1	probable LRR receptor-like serine threonine- kinase At4g08850	50.2.7	MDIS1-interacting receptor like kinase 2 OS=Arabidopsis thaliana (sp|q8vzg8|mik2_arath : 402.0) & Enzyme classification.EC_2 transferases.EC_2.7 transferase transferring phosphorus-containing group(50.2.7 : 117.3)	4
CUCPE_L27250_T_1	-1.53141	0.167539	-1.99202	0.012372	-2.72861	0.00452511	#N/A	#N/A	#N/A	#N/A	#N/A	#N/A	#N/A	#N/A	#N/A	#N/A	#N/A	#N/A	#N/A	11.10.1.11.1	IMA/FEPprecursor polypeptide	1
CUCPE_L24836_T_1	-0.387605	0.831404	-2.02947	0.0153524	0.571186	0.787822	#N/A	#N/A	#N/A	#N/A	#N/A	#N/A	#N/A	#N/A	#N/A	#N/A	#N/A	#N/A	#N/A	35.2	no hits	4
CUCPE_L9096_T_1	-0.734592	0.22822	-2.03026	5.20925e-06	0.872387	0.165493	AT3G52070.1	unknown protein\x3b FUNCTIONS IN\x3a molecular_function unknown\x3b INVOLVED IN\x3a biological_process unknown\x3b LOCATED IN\x3a chloroplast\x3b EXPRESSED IN\x3a 22 plant structures\x3b EXPRESSED DURING\x3a 13 growth stages\x3b Has 23 Blast hits to 23 proteins in 10 species\x3a Archa /.../ Bacteria - 0\x3b Metazoa - 0\x3b Fungi - 0\x3b Plants - 23\x3b Viruses - 0\x3b Other Eukaryotes - 0 (source…	#N/A	#N/A	#N/A	#N/A	#N/A	#N/A	#N/A	#N/A	#N/A	Cp4.1LG02g15720.1	RNA RNP complex-1-interacting	35.2	no hits	4
CUCPE_TC4167	-1.92932	0.0165127	-2.03357	0.0304258	0.250831	0.888755	AT1G06620.1	2-oxoglutarate (2OG) and Fe(II)-dependent oxygenase superfamily protein	Q84MB3	1-aminocyclopropane-1-carboxylate oxidase homolog 1 OS=Arabidopsis thaliana GN=At1g06620 PE=2 SV=1	Cucsa.255220.1	2-oxoglutarate (2OG) and Fe(II)-dependent oxygenase superfamily protein	GO:0016706;GO:0005506;GO:0055114	oxidoreductase activity, acting on paired donors, with incorporation or reduction of molecular oxygen, 2-oxoglutarate as one donor, and incorporation of one atom each of oxygen into both donors;iron ion binding;oxidation-reduction process	MF;MF;BP	IPR027443;IPR005123;IPR026992	undef;Fe(2+) 2-oxoglutarate dioxygenase domain profile;non-haem dioxygenase in morphine synthesis N-terminal	Cp4.1LG08g03620.1	1-aminocyclopropane-1-carboxylate oxidase homolog 1-like	50.1.13	1-aminocyclopropane-1-carboxylate oxidase homolog 1 OS=Arabidopsis thaliana (sp|q84mb3|acch1_arath : 420.0) & Enzyme classification.EC_1 oxidoreductases.EC_1.14 oxidoreductase acting on paired donor with incorporation or reduction of molecular oxygen(50.1.13 : 152.2)	5
CUCPE_TC4611	-0.945852	0.425276	-2.03607	0.00772098	0.930443	0.349851	AT1G55850.1	cellulose synthase like E1	Q8VZK9	Cellulose synthase-like protein E1 OS=Arabidopsis thaliana GN=CSLE1 PE=2 SV=1	Cucsa.247820.2	cellulose synthase like E1	GO:0046482;GO:0006011;GO:0005982;GO:0005985;GO:0016760;GO:0016021;GO:0030244;GO:0005886	para-aminobenzoic acid metabolic process;UDP-glucose metabolic process;starch metabolic process;sucrose metabolic process;cellulose synthase (UDP-forming) activity;integral component of membrane;cellulose biosynthetic process;plasma membrane	BP;BP;BP;BP;MF;CC;BP;CC	IPR029044;IPR005150	undef;Cellulose synthase	Cp4.1LG06g08350.1	cellulose synthase E1	35.1	Cellulose synthase-like protein E1 OS=Arabidopsis thaliana (sp|q8vzk9|csle1_arath : 450.0)	4
CUCPE_L2096_T_2	-0.876487	0.240928	-2.0367	0.000293593	1.03204	0.167998	AT3G14610.1	cytochrome P450, family 72, subfamily A, polypeptide 7	H2DH21	Cytochrome P450 CYP72A219 OS=Panax ginseng PE=2 SV=1	Cucsa.338830.1	cytochrome P450, family 72, subfamily A, polypeptide 7	GO:0020037;GO:0016705;GO:0005506;GO:0055114	heme binding;oxidoreductase activity, acting on paired donors, with incorporation or reduction of molecular oxygen;iron ion binding;oxidation-reduction process	MF;MF;MF;BP	IPR002401;IPR017972;IPR001128	E-class P450 group I signature;Cytochrome P450 cysteine heme-iron ligand signature;undef	Cp4.1LG07g11530.1	cytochrome P450 734A1	50.1.13	Cytochrome P450 CYP72A219 OS=Panax ginseng (sp|h2dh21|c7a29_pangi : 554.0) & Enzyme classification.EC_1 oxidoreductases.EC_1.14 oxidoreductase acting on paired donor with incorporation or reduction of molecular oxygen(50.1.13 : 134.2)	4
CUCPE_TC4793	-1.38064	0.00942586	-2.03865	2.62676e-06	-0.22826	0.806983	AT5G14090.1	unknown protein\x3b Has 56 Blast hits to 56 proteins in 18 species\x3a Archae - 0\x3b Bacteria - 0\x3b Metazoa - 0\x3b Fungi - 2\x3b Plants - 46\x3b Viruses - 0\x3b Other Eukaryotes - 8 (source\x3a NCBI BLink).	#N/A	#N/A	#N/A	#N/A	#N/A	#N/A	#N/A	#N/A	#N/A	Cp4.1LG01g11780.1	#N/A	26.3.1.2	LAZY gravity signalling protein factor	4
CUCPE_TC18912	-0.379466	0.676783	-2.04889	2.64817e-05	0.363673	0.768016	AT1G03020.1	Thioredoxin superfamily protein	Q9SA68	Monothiol glutaredoxin-S1 OS=Arabidopsis thaliana GN=GRXS1 PE=3 SV=1	Cucsa.025260.1	Thioredoxin superfamily protein	GO:0015035;GO:0009055;GO:0005623;GO:0006118;GO:0055114;GO:0045454	protein disulfide oxidoreductase activity;electron carrier activity;cell;obsolete electron transport;oxidation-reduction process;cell redox homeostasis	MF;MF;CC;BP;BP;BP	IPR011905;IPR012336;IPR014025;IPR002109	GlrX-like_plant: glutaredoxin-like family;undef;Glutaredoxin signature;Glutaredoxin domain profile	Cp4.1LG12g05310.1	monothiol glutaredoxin-S6-like	18.8.2	glutaredoxin	4
CUCPE_TC21085	-1.13941	0.0617241	-2.05106	0.00047657	-0.968052	0.0966782	AT1G68670.1	myb-like transcription factor family protein	Q5Z5I4	Probable transcription factor GLK1 OS=Oryza sativa subsp. japonica GN=GLK1 PE=2 SV=1	Cucsa.283860.1	myb-like transcription factor family protein	GO:0003677	DNA binding	MF	IPR006447;IPR009057	myb_SHAQKYF: myb-like DNA-binding domain, SHAQKYF class;undef	Cp4.1LG09g02740.1	#N/A	15.5.2.3	G2-like GARP transcription factor	4
CUCPE_TC476	-1.31592	0.000566487	-2.05804	5.2211e-09	7.17423e-05	1	#N/A	#N/A	#N/A	#N/A	#N/A	#N/A	#N/A	#N/A	#N/A	#N/A	#N/A	Cp4.1LG17g07200.1	#N/A	35.2	no hits	4
CUCPE_L24488_T_1	-1.1518	0.273103	-2.06032	0.010844	-1.13304	0.337699	#N/A	#N/A	#N/A	#N/A	#N/A	#N/A	#N/A	#N/A	#N/A	#N/A	#N/A	#N/A	#N/A	35.2	no hits	4
CUCPE_TC11018	-0.558887	0.565626	-2.06587	0.000824036	1.06561	0.16747	AT1G50490.1	ubiquitin-conjugating enzyme 20	Q8L7T3	Ubiquitin-conjugating enzyme E2 20 OS=Arabidopsis thaliana GN=UBC20 PE=2 SV=1	Cucsa.308290.1	ubiquitin-conjugating enzyme19	GO:0008152;GO:0016874	metabolic process;ligase activity	BP;MF	IPR016135;IPR023313;IPR000608	undef;Ubiquitin-conjugating enzymes active site;Ubiquitin-conjugating enzyme	Cp4.1LG09g04320.1	probable ubiquitin-conjugating enzyme E2 C	13.3.4.1.2	E2 ubiquitin conjugating protein (APC/C)	4
CUCPE_TC16497	-1.78216	0.000282194	-2.0668	6.88323e-06	-1.54177	0.00480664	AT3G55646.1	unknown protein\x3b FUNCTIONS IN\x3a molecular_function unknown\x3b INVOLVED IN\x3a biological_process unknown\x3b LOCATED IN\x3a chloroplast\x3b BEST Arabidopsis thaliana protein match is\x3a unknown protein (TAIR\x3aAT2G39855.2)\x3b Has 35333 Blast hits to 34131 proteins in 24 /.../cies\x3a Archae - 798\x3b Bacteria - 22429\x3b Metazoa - 974\x3b Fungi - 991\x3b Plants - 531\x3b Viruses - 0\x3b …	#N/A	#N/A	#N/A	#N/A	GO:0006950	response to stress	BP	#N/A	#N/A	Cp4.1LG01g05130.1	#N/A	35.2	no hits	4
CUCPE_TC16900	-1.56997	0.0102446	-2.07306	0.000163924	0.180132	0.921261	AT1G56220.1	Dormancy/auxin associated family protein	#N/A	#N/A	Cucsa.181910.2	Dormancy/auxin associated family protein	#N/A	#N/A	#N/A	IPR008406	Dormancy/auxin associated protein	Cp4.1LG04g00480.1	#N/A	35.1	Dormancy-associated protein homolog 3 OS=Arabidopsis thaliana (sp|q8ld26|drmh3_arath : 103.0)	5
CUCPE_L11848_T_1	-1.02727	0.158055	-2.07359	0.000247944	0.816008	0.378685	AT1G02450.1	NIM1-interacting 1	Q5F3P8	Histone-lysine N-methyltransferase SETD1B OS=Gallus gallus GN=SETD1B PE=2 SV=1	#N/A	#N/A	GO:0010112	regulation of systemic acquired resistance	BP	#N/A	#N/A	Cp4.1LG11g08550.1	#N/A	35.2	no hits	4
CUCPE_TC19981	-0.96177	0.394132	-2.07911	0.007935	-1.69068	0.0920869	#N/A	#N/A	#N/A	#N/A	Cucsa.185520.3	Haloacid dehalogenase-like hydrolase (HAD) superfamily protein	#N/A	#N/A	#N/A	#N/A	#N/A	Cp4.1LG12g02040.1	phosphatase family	35.2	no hits	4
CUCPE_TC6021	-0.569996	0.525002	-2.0907	0.000521009	0.52651	0.642791	AT5G35735.1	Auxin-responsive family protein	Q9FKH6	Cytochrome b561 and DOMON domain-containing protein At5g35735 OS=Arabidopsis thaliana GN=At5g35735 PE=2 SV=1	Cucsa.100490.1	Auxin-responsive family protein	GO:0016021;GO:0055114	integral component of membrane;oxidation-reduction process	CC;BP	IPR005018	DOMON domain profile	Cp4.1LG15g06970.1	cytochrome b561 and DOMON domain-containing At5g47530-like	35.1	Cytochrome b561 and DOMON domain-containing protein At5g35735 OS=Arabidopsis thaliana (sp|q9fkh6|b561p_arath : 410.0)	4
CUCPE_L12025_T_5	-0.968588	0.296093	-2.09424	0.00239882	0.593223	0.541272	AT1G08630.4	threonine aldolase 1	Q8RXU4	Probable low-specificity L-threonine aldolase 1 OS=Arabidopsis thaliana GN=THA1 PE=1 SV=1	#N/A	#N/A	GO:0004793;GO:0006544;GO:0006566;GO:0006563	threonine aldolase activity;glycine metabolic process;threonine metabolic process;L-serine metabolic process	MF;BP;BP;BP	IPR001597;IPR015421;IPR015424;IPR023603;IPR015422	Beta-eliminating lyase;undef;undef;undef;undef	Cp4.1LG04g02030.1	probable low-specificity L-threonine aldolase 1	4.2.5.1	threonine aldolase	4
CUCPE_TC12669	-0.636335	0.49483	-2.09776	0.000437871	0.70156	0.479784	AT1G56010.2	NAC domain containing protein 1	Q84TE6	NAC domain-containing protein 21/22 OS=Arabidopsis thaliana GN=NAC021 PE=1 SV=2	Cucsa.040380.1	NAC domain containing protein 1	GO:0003677;GO:0005634;GO:0006355	DNA binding;nucleus;regulation of transcription, DNA-templated	MF;CC;BP	IPR003441	NAC domain profile	Cp4.1LG06g05890.1	NAC domain-containing 21 22	15.5.17	transcription factor (NAC)	4
CUCPE_TC16148	-2.96723	5.9261e-09	-2.11392	4.73034e-05	-0.476855	0.613015	AT5G03710.1	unknown protein\x3b Has 416500 Blast hits to 48146 proteins in 2280 species\x3a Archae - 1297\x3b Bacteria - 27453\x3b Metazoa - 153504\x3b Fungi - 46991\x3b Plants - 20421\x3b Viruses - 6609\x3b Other Eukaryotes - 160225 (source\x3a NCBI BLink).	Q7M732	Retrotransposon-like protein 1 OS=Mus musculus GN=Rtl1 PE=2 SV=1	#N/A	#N/A	#N/A	#N/A	#N/A	#N/A	#N/A	Cp4.1LG12g00710.1	#N/A	35.2	no hits	5
CUCPE_TC20529	0.0383507	0.987387	-2.15147	0.0163984	2.27215	0.0208619	AT1G21550.1	Calcium-binding EF-hand family protein	Q9LPK5	Probable calcium-binding protein CML44 OS=Arabidopsis thaliana GN=CML44 PE=2 SV=2	Cucsa.328100.1	Calcium-binding EF-hand family protein	GO:0005509	calcium ion binding	MF	IPR002048;IPR011992;IPR018247	EF-hand calcium-binding domain profile;undef;EF-hand calcium-binding domain	Cp4.1LG13g04330.1	probable calcium-binding CML44	35.1	Probable calcium-binding protein CML44 OS=Arabidopsis thaliana (sp|q9lpk5|cml44_arath : 110.0)	4
CUCPE_L1063_T_12	-1.63873	0.013002	-2.16329	0.000135187	-0.0764829	0.968153	AT3G10740.1	alpha-L-arabinofuranosidase 1	Q9SG80	Alpha-L-arabinofuranosidase 1 OS=Arabidopsis thaliana GN=ASD1 PE=1 SV=1	Cucsa.337440.1	alpha-L-arabinofuranosidase 1	GO:0046556;GO:0046373;GO:0009117	alpha-L-arabinofuranosidase activity;L-arabinose metabolic process;nucleotide metabolic process	MF;BP;BP	IPR017853;IPR008979	undef;undef	Cp4.1LG03g04340.1	alpha-L-arabinofuranosidase 1	21.3.2.2.3.1	bifunctional alpha-L-arabinofuranosidase and beta-D-xylosidase (ASD)	5
CUCPE_L21027_T_1	-0.631494	0.714607	-2.17212	0.0320365	-0.316956	0.918361	AT2G42760.1	unknown protein\x3b CONTAINS InterPro DOMAIN/s\x3a Protein of unknown function DUF1685 (InterPro\x3aIPR012881)\x3b Has 170 Blast hits to 164 proteins in 34 species\x3a Archae - 0\x3b Bacteria - 1\x3b Metazoa - 26\x3b Fungi - 10\x3b Plants - 107\x3b Viruses - 0\x3b Other Eukaryotes /.../source\x3a NCBI BLink).	#N/A	#N/A	#N/A	#N/A	#N/A	#N/A	#N/A	IPR012881	Protein of unknown function (DUF1685)	Cp4.1LG09g07850.1	#N/A	35.2	no hits	4
CUCPE_TC13568	-0.251736	0.891931	-2.17245	0.0131627	1.09276	0.434152	AT5G39580.1	Peroxidase superfamily protein	Q9XIV8	Peroxidase N1 OS=Nicotiana tabacum GN=poxN1 PE=1 SV=1	Cucsa.217820.1	Peroxidase superfamily protein	GO:0020037;GO:0055114;GO:0006979;GO:0006804;GO:0046872;GO:0004601;GO:0005576;GO:0042744	heme binding;oxidation-reduction process;response to oxidative stress;obsolete peroxidase reaction;metal ion binding;peroxidase activity;extracellular region;hydrogen peroxide catabolic process	MF;BP;BP;BP;MF;MF;CC;BP	IPR019794;IPR002016;IPR010255;IPR019793;IPR000823	Peroxidases active site signature;Peroxidase;undef;Peroxidases proximal heme-ligand signature;Plant peroxidase signature	Cp4.1LG15g02310.1	peroxidase N1-like	35.1	Peroxidase N1 OS=Nicotiana tabacum (sp|q9xiv8|pern1_tobac : 452.0)	4
CUCPE_TC10339	-0.781379	0.587199	-2.17883	0.0169247	0.9417	0.571842	AT1G48600.2	S-adenosyl-L-methionine-dependent methyltransferases superfamily protein	Q944H0	Phosphomethylethanolamine N-methyltransferase OS=Arabidopsis thaliana GN=NMT2 PE=2 SV=2	Cucsa.111540.1	S-adenosyl-L-methionine-dependent methyltransferases superfamily protein	GO:0000234;GO:0032259;GO:0006656	phosphoethanolamine N-methyltransferase activity;methylation;phosphatidylcholine biosynthetic process	MF;BP;BP	IPR025771;IPR013216;IPR029063	Phosphoethanolamine N-methyltransferase (PEAMT) (EC 211103) family profile;Methyltransferase domain;undef	Cp4.1LG04g13680.1	phosphoethanolamine N-methyltransferase 1	5.2.4.1	phospho-base N-methyltransferase	4
CUCPE_TC1881	-1.35011	0.0433335	-2.19182	0.000285413	0.387609	0.789401	AT5G63160.1	BTB and TAZ domain protein 1	Q9FMK7	BTB/POZ and TAZ domain-containing protein 1 OS=Arabidopsis thaliana GN=BT1 PE=1 SV=1	Cucsa.112540.1	BTB and TAZ domain protein 1	GO:0006355;GO:0004402;GO:0042967;GO:0016573;GO:0005515;GO:0005667;GO:0003712;GO:0008270;GO:0000123;GO:0045449	regulation of transcription, DNA-templated;histone acetyltransferase activity;acyl-carrier-protein biosynthetic process;histone acetylation;protein binding;transcription factor complex;transcription cofactor activity;zinc ion binding;histone acetyltransferase complex;alt_id: GO:0061019	BP;MF;BP;BP;MF;CC;MF;MF;CC;def: "Any process that modulates the frequency, rate or extent of cellular DNA-templated transcription." [GOC:go_curators, GOC:txnOH]	IPR011333;IPR000197;IPR000210	undef;TAZ zinc finger, present in p300 and CBP;BTB domain profile	Cp4.1LG20g00190.1	BTB POZ and TAZ domain-containing 1-like	15.5.31; 19.2.2.8.2.2.4	transcription factor (TAZ); component BT of CUL3-BTB E3 ubiquitin ligase complex	4
CUCPE_TC22205	-0.446091	0.833696	-2.20082	0.0238126	1.27981	0.408288	AT3G11600.1	unknown protein\x3b FUNCTIONS IN\x3a molecular_function unknown\x3b INVOLVED IN\x3a response to karrikin\x3b EXPRESSED IN\x3a 21 plant structures\x3b EXPRESSED DURING\x3a 12 growth stages\x3b BEST Arabidopsis thaliana protein match is\x3a unknown protein (TAIR\x3aAT5G06270.1)\x3b Has /.../ast hits to 171 proteins in 15 species\x3a Archae - 0\x3b Bacteria - 0\x3b Metazoa - 0\x3b Fungi - 0\x3b Plan…	#N/A	#N/A	#N/A	#N/A	GO:0005634;GO:0080167	nucleus;response to karrikin	CC;BP	#N/A	#N/A	Cp4.1LG19g05020.1	#N/A	35.2	no hits	4
CUCPE_L673_T_12	-0.620083	0.555522	-2.20171	0.000614159	0.791227	0.489434	AT4G19230.2	cytochrome P450, family 707, subfamily A, polypeptide 1	Q9FH76	Abscisic acid 8'-hydroxylase 3 OS=Arabidopsis thaliana GN=CYP707A3 PE=1 SV=1	Cucsa.079040.1	cytochrome P450, family 707, subfamily A, polypeptide 3	GO:0020037;GO:0016705;GO:0005506;GO:0004497;GO:0055114	heme binding;oxidoreductase activity, acting on paired donors, with incorporation or reduction of molecular oxygen;iron ion binding;monooxygenase activity;oxidation-reduction process	MF;MF;MF;MF;BP	IPR002401;IPR017972;IPR001128	E-class P450 group I signature;Cytochrome P450 cysteine heme-iron ligand signature;Cytochrome P450	Cp4.1LG02g08840.1	abscisic acid 8 -hydroxylase 3-like	50.1.13	Abscisic acid 8-hydroxylase 3 OS=Arabidopsis thaliana (sp|q9fh76|abah3_arath : 258.0) & Enzyme classification.EC_1 oxidoreductases.EC_1.14 oxidoreductase acting on paired donor with incorporation or reduction of molecular oxygen(50.1.13 : 170.9)	4
CUCPE_TC9435	-1.02585	0.266019	-2.20457	0.00288487	0.701323	0.445804	AT5G37930.1	Protein with RING/U-box and TRAF-like domains	Q84K34	E3 ubiquitin-protein ligase SINA-like 10 OS=Arabidopsis thaliana GN=At5g37930 PE=2 SV=1	Cucsa.108380.1	Protein with RING/U-box and TRAF-like domains	GO:0005634;GO:0006511;GO:0007275;GO:0016567;GO:0008270;GO:0016874;GO:0004842	nucleus;ubiquitin-dependent protein catabolic process;multicellular organismal development;protein ubiquitination;zinc ion binding;ligase activity;ubiquitin-protein transferase activity	CC;BP;BP;BP;MF;MF;MF	#N/A	#N/A	Cp4.1LG02g16780.1	E3 ubiquitin- ligase SINA-like 10	19.2.2.1.5.3.5	SINA-class E3 ligase	4
CUCPE_TC21344	-1.09629	0.139465	-2.2366	0.000182127	-0.726882	0.442518	AT3G57040.1	response regulator 9	O80366	Two-component response regulator ARR9 OS=Arabidopsis thaliana GN=ARR9 PE=1 SV=1	Cucsa.307960.1	response regulator 9	GO:0000160;GO:0005622	phosphorelay signal transduction system;intracellular	BP;CC	IPR001789;IPR011006	cheY-homologous receiver domain;undef	Cp4.1LG01g15020.1	two-component response regulator ORR9-like	11.4.2.5	A-type cytokinin ARR response negative regulator	4
CUCPE_L20235_T_5	-0.74634	0.435973	-2.24098	0.000531703	-0.0122397	0.995291	AT1G05805.1	basic helix-loop-helix (bHLH) DNA-binding superfamily protein	Q8H102	Transcription factor bHLH128 OS=Arabidopsis thaliana GN=BHLH128 PE=1 SV=1	#N/A	#N/A	GO:0046983	protein dimerization activity	MF	IPR011598	undef	Cp4.1LG08g05690.1	transcription factor bHLH128	15.5.32	transcription factor (bHLH)	4
CUCPE_TC19797	-0.935976	0.0892756	-2.24817	8.32634e-07	1.20045	0.0171525	AT5G13180.1	NAC domain containing protein 83	Q8GY42	NAC transcription factor 25 OS=Arabidopsis thaliana GN=NAC025 PE=2 SV=1	Cucsa.095210.1	NAC domain containing protein 83	GO:0003677;GO:0005634;GO:0006355	DNA binding;nucleus;regulation of transcription, DNA-templated	MF;CC;BP	IPR003441	undef	Cp4.1LG03g12850.1	NAC domain-containing 83-like	15.5.17	transcription factor (NAC)	4
CUCPE_TC17334	-1.2904	0.219124	-2.25028	0.00826283	0.397364	0.837143	AT5G14780.1	formate dehydrogenase	Q07511	Formate dehydrogenase, mitochondrial OS=Solanum tuberosum GN=FDH1 PE=1 SV=2	Cucsa.339670.1	formate dehydrogenase	GO:0015942;GO:0016616;GO:0009326;GO:0051287;GO:0015947;GO:0055114;GO:0009579;GO:0046487;GO:0005739;GO:0008863;GO:0009507	formate metabolic process;oxidoreductase activity, acting on the CH-OH group of donors, NAD or NADP as acceptor;formate dehydrogenase complex;NAD binding;methane metabolic process;oxidation-reduction process;thylakoid;glyoxylate metabolic process;mitochondrion;formate dehydrogenase (NAD+) activity;chloroplast	BP;MF;CC;MF;BP;BP;CC;BP;CC;MF;CC	IPR029753;IPR016040;IPR006139;IPR006140;IPR029752	D-isomer specific 2-hydroxyacid dehydrogenases signature 2;undef;D-isomer specific 2-hydroxyacid dehydrogenase, catalytic domain;D-isomer specific 2-hydroxyacid dehydrogenase, NAD binding domain;D-isomer specific 2-hydroxyacid dehydrogenases NAD-binding signature	Cp4.1LG03g07520.1	formate mitochondrial	50.1.16	Enzyme classification.EC_1 oxidoreductases.EC_1.17 oxidoreductase acting on CH or CH2 group(50.1.16 : 570.2) & Formate dehydrogenase, mitochondrial OS=Solanum tuberosum (sp|q07511|fdh_soltu : 563.0)	4
CUCPE_L2589_T_13	1.67048	0.00330401	-2.25069	0.00293124	-0.117152	0.959807	AT1G54270.1	eif4a-2	Q40465	Eukaryotic initiation factor 4A-11 OS=Nicotiana tabacum PE=1 SV=1	Cucsa.360440.1	eif4a-2	GO:0005840;GO:0006446;GO:0003743;GO:0005524;GO:0004386	ribosome;regulation of translational initiation;translation initiation factor activity;ATP binding;helicase activity	CC;BP;MF;MF;MF	IPR000629;IPR027417;IPR014001;IPR011545;IPR001650;IPR014014	DEAD-box subfamily ATP-dependent helicases signature;undef;DEAD-like helicases superfamily;DEAD/DEAH box helicase;Helicase conserved C-terminal domain;DEAD-box RNA helicase Q motif profile	Cp4.1LG11g03660.1	Eukaryotic initiation factor 4A-11	17.4.2.1	mRNA unwinding factor (eIF4A)	4
CUCPE_L27283_T_2	-1.26142	0.0539941	-2.25194	0.000288223	-0.270104	0.845914	AT4G21865.1	unknown protein\x3b Has 11 Blast hits to 11 proteins in 4 species\x3a Archae - 0\x3b Bacteria - 0\x3b Metazoa - 0\x3b Fungi - 0\x3b Plants - 11\x3b Viruses - 0\x3b Other Eukaryotes - 0 (source\x3a NCBI BLink).	#N/A	#N/A	#N/A	#N/A	#N/A	#N/A	#N/A	#N/A	#N/A	Cp4.1LG08g03190.1	#N/A	35.2	no hits	4
CUCPE_TC22142	-0.64752	0.283689	-2.25866	8.68547e-06	1.518	0.00452511	AT1G80120.1	Protein of unknown function (DUF567)	Q9SSC7	Protein LURP-one-related 5 OS=Arabidopsis thaliana GN=At1g80120 PE=1 SV=1	Cucsa.096370.1	Protein of unknown function (DUF567)	GO:0044763;GO:0043231;GO:0044444;GO:0065007	single-organism cellular process;intracellular membrane-bounded organelle;cytoplasmic part;biological regulation	BP;CC;CC;BP	IPR025659;IPR007612	undef;LURP-one-related	Cp4.1LG03g13690.1	LURP-one-related 5	35.1	Protein LURP-one-related 5 OS=Arabidopsis thaliana (sp|q9ssc7|lor5_arath : 253.0)	4
CUCPE_L11519_T_1	-1.82925	0.00288698	-2.26355	7.93079e-05	0.721371	0.45553	AT2G04240.2	RING/U-box superfamily protein	Q9SI09	Probable E3 ubiquitin-protein ligase XERICO OS=Arabidopsis thaliana GN=XERICO PE=1 SV=1	#N/A	#N/A	GO:0008152;GO:0008270;GO:0003824	metabolic process;zinc ion binding;catalytic activity	BP;MF;MF	IPR013083;IPR001841	undef;Ring finger domain	Cp4.1LG15g06860.1	probable E3 ubiquitin- ligase XERICO	26.6.2.2	ubiquitin protein ligase (XERICO)	5
CUCPE_TC8718	-1.72741	0.00531368	-2.26625	0.000192555	-0.539488	0.624467	AT2G30440.1	thylakoid processing peptide	O04348	Thylakoidal processing peptidase 1, chloroplastic OS=Arabidopsis thaliana GN=TPP1 PE=2 SV=2	Cucsa.232550.1	Peptidase S24/S26A/S26B/S26C family protein	GO:0006810;GO:0006508;GO:0016021;GO:0008236;GO:0005215	transport;proteolysis;integral component of membrane;serine-type peptidase activity;transporter activity	BP;BP;CC;MF;MF	IPR000223;IPR019759;IPR019758;IPR019756;IPR028360;IPR015927	Bacterial leader peptidase 1 (S26A) family signature;Peptidase S24-like;Signal peptidases I signature 3;Signal peptidases I serine active site;undef;undef	Cp4.1LG07g04460.1	thylakoidal processing peptidase chloroplastic-like	18.10.3.4; 24.2.2.9	plastidic signal peptidase (PLSP/TPP); anion transporter (NRT1/PTR)	4
CUCPE_TC3339	-0.596764	0.492266	-2.27562	8.58392e-05	0.342019	0.774601	AT1G51140.1	basic helix-loop-helix (bHLH) DNA-binding superfamily protein	Q9C690	Transcription factor bHLH122 OS=Arabidopsis thaliana GN=BHLH122 PE=1 SV=1	Cucsa.143260.3	basic helix-loop-helix (bHLH) DNA-binding superfamily protein	GO:0046983	protein dimerization activity	MF	IPR011598	undef	Cp4.1LG04g11980.1	transcription factor bHLH122-like isoform X1	15.5.32	transcription factor (bHLH)	4
CUCPE_L20388_T_1	0.105312	0.966036	-2.28714	0.0264204	0.60059	0.797837	AT4G27280.1	Calcium-binding EF-hand family protein	Q9LSQ6	Calcium-binding protein PBP1 OS=Arabidopsis thaliana GN=PBP1 PE=1 SV=1	#N/A	#N/A	GO:0005509	calcium ion binding	MF	IPR002048;IPR011992;IPR018247	EF-hand, calcium binding motif;undef;EF-hand calcium-binding domain	Cp4.1LG00g00210.1	#N/A	35.1	Calcium-binding protein KRP1 OS=Arabidopsis thaliana (sp|o81831|carp1_arath : 149.0)	4
CUCPE_L11075_T_1	-1.14244	0.167787	-2.29395	0.000756383	0.356058	0.819021	AT4G27410.2	NAC (No Apical Meristem) domain transcriptional regulator superfamily protein	Q93VY3	NAC domain-containing protein 72 OS=Arabidopsis thaliana GN=NAC072 PE=2 SV=1	#N/A	#N/A	GO:0003677;GO:0005634;GO:0006355	DNA binding;nucleus;regulation of transcription, DNA-templated	MF;CC;BP	IPR003441	NAC domain profile	Cp4.1LG14g00370.1	NAC domain-containing 72-like	15.5.17	transcription factor (NAC)	4
CUCPE_TC9512	-1.35127	0.108501	-2.29767	0.00521869	-0.614589	0.526068	#N/A	#N/A	#N/A	#N/A	#N/A	#N/A	#N/A	#N/A	#N/A	#N/A	#N/A	Cp4.1LG03g10480.1	#N/A	35.2	no hits	4
CUCPE_L17764_T_4	-1.41647	0.0799951	-2.3058	0.000589266	0.867193	0.439162	AT5G06720.1	peroxidase 2	P19135	Peroxidase 2 (Fragment) OS=Cucumis sativus PE=2 SV=1	#N/A	#N/A	GO:0020037;GO:0055114;GO:0006979;GO:0006804;GO:0046872;GO:0004601;GO:0005576;GO:0042744	heme binding;oxidation-reduction process;response to oxidative stress;obsolete peroxidase reaction;metal ion binding;peroxidase activity;extracellular region;hydrogen peroxide catabolic process	MF;BP;BP;BP;MF;MF;CC;BP	IPR019794;IPR010255;IPR002016;IPR019793;IPR000823	Peroxidases active site signature;undef;Plant heme peroxidase family profile;Peroxidases proximal heme-ligand signature;Plant peroxidase signature	Cp4.1LG05g05170.1	peroxidase 2-like	35.1	Peroxidase 2 (Fragment) OS=Cucumis sativus (sp|p19135|per2_cucsa : 311.0)	5
CUCPE_TC3635	-0.368449	0.67872	-2.30967	1.49952e-05	-0.0680716	0.966326	AT1G10330.1	Tetratricopeptide repeat (TPR)-like superfamily protein	Q9SY75	Putative pentatricopeptide repeat-containing protein At1g10330 OS=Arabidopsis thaliana GN=PCMP-E71 PE=3 SV=1	Cucsa.148650.1	Tetratricopeptide repeat (TPR)-like superfamily protein	GO:0050794;GO:0016554;GO:0007059;GO:1900865;GO:0010043;GO:0080156;GO:0044710;GO:0016787;GO:0007126;GO:0005829;GO:0008270;GO:0005739;GO:0016747;GO:0031425;GO:0009507	regulation of cellular process;cytidine to uridine editing;chromosome segregation;chloroplast RNA modification;response to zinc ion;mitochondrial mRNA modification;single-organism metabolic process;hydrolase activity;meiotic nuclear division;cytosol;zinc ion binding;mitochondrion;transferase activity, transferring acyl groups other than amino-acyl groups;chloroplast RNA processing;chloroplast	BP;BP;BP;BP;BP;BP;BP;MF;BP;CC;MF;CC;MF;BP;CC	IPR029058;IPR002925	undef;Dienelactone hydrolase family	Cp4.1LG04g03690.1	carboxymethylenebutenolidase homolog	35.1	Putative pentatricopeptide repeat-containing protein At1g10330 OS=Arabidopsis thaliana (sp|q9sy75|ppr30_arath : 441.0)	4
CUCPE_L14233_T_1	-0.873106	0.642241	-2.31837	0.0275662	1.01652	0.623235	#N/A	#N/A	#N/A	#N/A	#N/A	#N/A	#N/A	#N/A	#N/A	#N/A	#N/A	Cp4.1LG20g03500.1	#N/A	35.2	no hits	4
CUCPE_L26906_T_1	-1.21957	0.239635	-2.32342	0.00211482	-0.710245	0.628504	AT5G22250.1	Polynucleotidyl transferase, ribonuclease H-like superfamily protein	Q9FMS6	Probable CCR4-associated factor 1 homolog 11 OS=Arabidopsis thaliana GN=CAF1-11 PE=2 SV=1	#N/A	#N/A	GO:0004535;GO:0005634;GO:0090503;GO:0051252;GO:0016740;GO:0003676	poly(A)-specific ribonuclease activity;nucleus;RNA phosphodiester bond hydrolysis, exonucleolytic;regulation of RNA metabolic process;transferase activity;nucleic acid binding	MF;CC;BP;BP;MF;MF	IPR012337;IPR006941	undef;CAF1 family ribonuclease	Cp4.1LG09g05460.1	probable CCR4-associated factor 1 homolog 11	16.8.2.1.2.2	deadenylase component CAF1 of CCR4-NOT complex	4
CUCPE_TC19106	-0.859649	0.341782	-2.32662	0.000318256	-0.713151	0.550424	AT5G18600.1	Thioredoxin superfamily protein	Q8L8Z8	Monothiol glutaredoxin-S2 OS=Arabidopsis thaliana GN=GRXS2 PE=3 SV=1	Cucsa.172120.1	Thioredoxin superfamily protein	GO:0015035;GO:0009055;GO:0005623;GO:0019243;GO:0006118;GO:0055114;GO:0045454	protein disulfide oxidoreductase activity;electron carrier activity;cell;methylglyoxal catabolic process to D-lactate via S-lactoyl-glutathione;obsolete electron transport;oxidation-reduction process;cell redox homeostasis	MF;MF;CC;BP;BP;BP;BP	IPR011905;IPR012336;IPR002109	GlrX-like_plant: glutaredoxin-like family;undef;Glutaredoxin domain profile	Cp4.1LG17g00960.1	monothiol glutaredoxin-S2	18.8.2	glutaredoxin	4
CUCPE_TC4482	-1.20182	0.132848	-2.33086	0.000767638	0.0953562	0.959807	AT5G62090.2	SEUSS-like 2	Q94BP0	Probable transcriptional regulator SLK2 OS=Arabidopsis thaliana GN=SLK2 PE=2 SV=1	Cucsa.166370.2	SEUSS-like 2	GO:0009733;GO:0003677;GO:0009620;GO:0006355;GO:0016567;GO:0009909;GO:0046982;GO:0010272;GO:0048481;GO:0005667;GO:0046898;GO:0003712;GO:0006974;GO:1901001;GO:0009611;GO:0071217;GO:0005634;GO:0030154;GO:0009624;GO:0009750;GO:0001666;GO:0006979;GO:0009744;GO:0030246;GO:0060090;GO:0042744;GO:0045449;GO:0009617;GO:0009793	response to auxin;DNA binding;response to fungus;regulation of transcription, DNA-templated;protein ubiquitination;regulation of flower development;protein heterodimerization activity;response to silver ion;ovule development;transcription factor complex;response to cycloheximide;transcription cofactor activity;cellular response to DNA damage stimulus;negative regulation of response to salt stress…	BP;MF;BP;BP;BP;BP;MF;BP;BP;CC;BP;MF;BP;BP;BP;BP;CC;BP;BP;BP;BP;BP;BP;MF;MF;BP;def: "Any process that modulates the frequency, rate or extent of cellular DNA-templated transcription." [GOC:go_curators, GOC:txnOH];BP;BP	IPR029005	LIM-domain binding protein	Cp4.1LG05g06780.1	#N/A	19.2.2.8.1.4.6	component FBX of SCF E3 ubiquitin ligase complex	4
CUCPE_L3630_T_4	-3.90539	0.0409472	-2.33548	0.210838	-2.54341	0.313805	AT2G36830.1	gamma tonoplast intrinsic protein	P25818	Aquaporin TIP1-1 OS=Arabidopsis thaliana GN=TIP1-1 PE=1 SV=1	Cucsa.124830.1	gamma tonoplast intrinsic protein	GO:0006810;GO:0016021;GO:0005215	transport;integral component of membrane;transporter activity	BP;CC;MF	IPR000425;IPR023271	Major intrinsic protein family signature;undef	Cp4.1LG10g04400.1	aquaporin TIP1-1	24.3.1.3	tonoplast intrinsic protein (TIP)	5
CUCPE_TC10336	-2.23311	0.00869433	-2.34756	0.00254666	0.164429	0.949181	AT1G48600.2	S-adenosyl-L-methionine-dependent methyltransferases superfamily protein	Q944H0	Phosphomethylethanolamine N-methyltransferase OS=Arabidopsis thaliana GN=NMT2 PE=2 SV=2	Cucsa.111540.1	S-adenosyl-L-methionine-dependent methyltransferases superfamily protein	GO:0000234;GO:0032259;GO:0006656	phosphoethanolamine N-methyltransferase activity;methylation;phosphatidylcholine biosynthetic process	MF;BP;BP	IPR025771;IPR013216;IPR029063	Phosphoethanolamine N-methyltransferase (PEAMT) (EC 211103) family profile;Methyltransferase domain;undef	Cp4.1LG04g13680.1	phosphoethanolamine N-methyltransferase 1	5.2.4.1	phospho-base N-methyltransferase	5
CUCPE_L25739_T_1	-0.530671	0.806954	-2.34968	0.0414749	-2.66813	0.0653393	#N/A	#N/A	#N/A	#N/A	#N/A	#N/A	#N/A	#N/A	#N/A	#N/A	#N/A	Cp4.1LG11g05190.1	GATA transcription factor 12-like	35.2	no hits	2
CUCPE_TC9335	0.020838	0.994193	-2.36071	0.0245731	0.677066	0.757512	AT5G58160.1	actin binding	Q84ZL0	Formin-like protein 5 OS=Oryza sativa subsp. japonica GN=FH5 PE=2 SV=2	#N/A	#N/A	#N/A	#N/A	#N/A	#N/A	#N/A	Cp4.1LG06g07620.1	extensin 3	35.2	no hits	4
CUCPE_TC21595	-1.7966	0.0012455	-2.36448	2.77504e-06	-1.5218	0.00998714	AT1G11530.1	C-terminal cysteine residue is changed to a serine 1	Q8LDI5	Thioredoxin-like protein CXXS1 OS=Arabidopsis thaliana GN=CXXS1 PE=2 SV=2	Cucsa.231850.1	thioredoxin H-type 1	GO:0006662;GO:0006457;GO:0015035;GO:0005829;GO:0003756;GO:0006118;GO:0055114;GO:0045454	glycerol ether metabolic process;protein folding;protein disulfide oxidoreductase activity;cytosol;protein disulfide isomerase activity;obsolete electron transport;oxidation-reduction process;cell redox homeostasis	BP;BP;MF;CC;MF;BP;BP;BP	IPR013766;IPR012336	Thioredoxin;Thioredoxin domain profile	Cp4.1LG06g09060.1	thioredoxin CXXS1	10.6.1	H-type thioredoxin	4
CUCPE_TC17726	-1.84792	0.0628386	-2.36891	0.00556932	0.363753	0.86845	#N/A	#N/A	#N/A	#N/A	#N/A	#N/A	#N/A	#N/A	#N/A	#N/A	#N/A	Cp4.1LG05g12230.1	B3 domain-containing transcription factor VRN1-like	35.2	no hits	5
CUCPE_TC1696	-2.06344	0.000231916	-2.3727	7.93295e-06	-1.02058	0.164819	AT5G18650.1	CHY-type/CTCHY-type/RING-type Zinc finger protein	Q96PM5	RING finger and CHY zinc finger domain-containing protein 1 OS=Homo sapiens GN=RCHY1 PE=1 SV=1	Cucsa.253490.2	CHY-type/CTCHY-type/RING-type Zinc finger protein	GO:0005634;GO:0005667;GO:0016567;GO:0008270;GO:1901485;GO:1900425;GO:0008134;GO:0005737;GO:0004842	nucleus;transcription factor complex;protein ubiquitination;zinc ion binding;positive regulation of transcription factor catabolic process;negative regulation of defense response to bacterium;transcription factor binding;cytoplasm;ubiquitin-protein transferase activity	CC;CC;BP;MF;BP;BP;MF;CC;MF	IPR018957;IPR001841;IPR008913;IPR013083;IPR017921	Zinc finger, C3HC4 type (RING finger);Ring finger;Zinc finger CHY-type profile;undef;Zinc finger CTCHY-type profile	Cp4.1LG03g11350.1	E3 ubiquitin- ligase MIEL1	35.1	E3 ubiquitin-protein ligase MIEL1 OS=Arabidopsis thaliana (sp|q8vzk0|miel1_arath : 489.0)	5
CUCPE_TC859	-1.86147	0.0132232	-2.39116	0.000407125	0.450334	0.784461	AT2G37130.1	Peroxidase superfamily protein	Q42580	Peroxidase 21 OS=Arabidopsis thaliana GN=PER21 PE=1 SV=1	Cucsa.307020.1	Peroxidase superfamily protein	GO:0050832;GO:0020037;GO:0055114;GO:0048511;GO:0006804;GO:0006979;GO:0046872;GO:0005829;GO:0004601;GO:0005576;GO:0042744	defense response to fungus;heme binding;oxidation-reduction process;rhythmic process;obsolete peroxidase reaction;response to oxidative stress;metal ion binding;cytosol;peroxidase activity;extracellular region;hydrogen peroxide catabolic process	BP;MF;BP;BP;BP;BP;MF;CC;MF;CC;BP	IPR010255;IPR002016;IPR000823	undef;Haem peroxidase superfamily signature;Plant peroxidase signature	Cp4.1LG03g01810.1	Peroxidase 21	35.1	Peroxidase 21 OS=Arabidopsis thaliana (sp|q42580|per21_arath : 482.0)	5
CUCPE_TC20198	-1.36012	0.0979184	-2.39577	0.000572834	-0.574883	0.678623	AT3G55240.1	Plant protein 1589 of unknown function	#N/A	#N/A	Cucsa.165620.1	Plant protein 1589 of unknown function	GO:0048507;GO:0005634;GO:0048440;GO:0010093;GO:0006635;GO:0010103;GO:0005739;GO:0009507	meristem development;nucleus;carpel development;specification of floral organ identity;fatty acid beta-oxidation;stomatal complex morphogenesis;mitochondrion;chloroplast	BP;CC;BP;BP;BP;BP;CC;CC	IPR006476	A_thal_3526: uncharacterized plant-specific domain TIGR01589	Cp4.1LG01g10650.1	#N/A	35.2	no hits	4
CUCPE_TC20236	-0.959785	0.269309	-2.3961	0.000417124	-0.108958	0.959807	AT5G07610.1	F-box family protein	Q9FLS0	F-box protein At5g07610 OS=Arabidopsis thaliana GN=At5g07610 PE=2 SV=1	Cucsa.129350.1	F-box family protein	#N/A	#N/A	#N/A	#N/A	#N/A	Cp4.1LG05g07430.1	#N/A	35.2	no hits	4
CUCPE_TC11355	-1.73413	0.0825305	-2.3984	0.00587524	-0.26642	0.898716	AT3G55240.1	Plant protein 1589 of unknown function	#N/A	#N/A	Cucsa.165620.1	Plant protein 1589 of unknown function	GO:0006635;GO:0005634;GO:0048437;GO:0009888;GO:0005739;GO:0009886;GO:0009507	fatty acid beta-oxidation;nucleus;floral organ development;tissue development;mitochondrion;post-embryonic morphogenesis;chloroplast	BP;CC;BP;BP;CC;BP;CC	IPR006476	Plant protein 1589 of unknown function (A_thal_3526)	Cp4.1LG01g04700.1	#N/A	35.2	no hits	4
CUCPE_TC14515	-0.856291	0.283355	-2.4091	5.58855e-05	-0.947882	0.295639	AT3G20390.1	endoribonuclease L-PSP family protein	Q94JQ4	Reactive Intermediate Deaminase A, chloroplastic OS=Arabidopsis thaliana GN=RIDA PE=1 SV=1	Cucsa.060010.1	endoribonuclease L-PSP family protein	GO:0019239;GO:0008152	deaminase activity;metabolic process	MF;BP	IPR006175;IPR006056;IPR019897;IPR013813	Endoribonuclease L-PSP;TIGR00004: reactive intermediate/imine deaminase;Uncharacterized protein family UPF0076 signature;undef	Cp4.1LG14g07310.1	#N/A	35.1	Reactive Intermediate Deaminase A, chloroplastic OS=Arabidopsis thaliana (sp|q94jq4|rida_arath : 164.0)	4
CUCPE_TC16680	-1.68133	0.0494923	-2.4095	0.000723274	0.930317	0.413986	AT3G47600.1	myb domain protein 94	P81392	Myb-related protein 306 OS=Antirrhinum majus GN=MYB306 PE=2 SV=1	Cucsa.112760.1	myb domain protein 94	GO:0003677	DNA binding	MF	IPR001005;IPR017930;IPR017877;IPR009057	SANT SWI3, ADA2, N-CoR and TFIIIB'' DNA-binding domains;Myb-type HTH DNA-binding domain profile;Myb-like domain profile;undef	Cp4.1LG03g07930.1	myb-related 306-like	15.5.2.1	transcription factor (MYB)	5
CUCPE_L25109_T_1	-0.56283	0.777357	-2.4137	0.037128	0.189667	0.959807	#N/A	#N/A	#N/A	#N/A	#N/A	#N/A	#N/A	#N/A	#N/A	#N/A	#N/A	#N/A	#N/A	35.2	no hits	4
CUCPE_L23877_T_1	-1.96373	0.0345903	-2.41773	0.0063618	-1.00224	0.390524	#N/A	#N/A	#N/A	#N/A	#N/A	#N/A	#N/A	#N/A	#N/A	#N/A	#N/A	Cp4.1LG04g12340.1	#N/A	35.2	no hits	4
CUCPE_L1540_T_10	-1.38925	0.00817942	-2.41873	1.0015e-06	0.323733	0.794746	AT5G63160.1	BTB and TAZ domain protein 1	Q9FMK7	BTB/POZ and TAZ domain-containing protein 1 OS=Arabidopsis thaliana GN=BT1 PE=1 SV=1	Cucsa.112540.1	BTB and TAZ domain protein 1	GO:0006355;GO:0004402;GO:0042967;GO:0016573;GO:0005515;GO:0005667;GO:0003712;GO:0008270;GO:0000123;GO:0045449	regulation of transcription, DNA-templated;histone acetyltransferase activity;acyl-carrier-protein biosynthetic process;histone acetylation;protein binding;transcription factor complex;transcription cofactor activity;zinc ion binding;histone acetyltransferase complex;alt_id: GO:0061019	BP;MF;BP;BP;MF;CC;MF;MF;CC;def: "Any process that modulates the frequency, rate or extent of cellular DNA-templated transcription." [GOC:go_curators, GOC:txnOH]	IPR000210;IPR011333	BTB/POZ domain;undef	Cp4.1LG20g00190.1	BTB POZ and TAZ domain-containing 1-like	15.5.31; 19.2.2.8.2.2.4	transcription factor (TAZ); component BT of CUL3-BTB E3 ubiquitin ligase complex	4
CUCPE_L19671_T_1	-1.64812	0.141516	-2.43142	0.0135073	-1.19366	0.291372	#N/A	#N/A	#N/A	#N/A	#N/A	#N/A	#N/A	#N/A	#N/A	#N/A	#N/A	Cp4.1LG02g02600.1	Myb family transcription factor At1g14600	35.2	no hits	4
CUCPE_TC49	-1.32979	0.143953	-2.43926	0.00108205	-1.33491	0.184675	AT4G35090.1	catalase 2	P48352	Catalase isozyme 3 OS=Cucurbita pepo GN=CAT3 PE=2 SV=1	Cucsa.077510.1	catalase 2	GO:0020037;GO:0005777;GO:0015947;GO:0055114;GO:0006979;GO:0006804;GO:0046872;GO:0004096;GO:0006568;GO:0042744	heme binding;peroxisome;methane metabolic process;oxidation-reduction process;response to oxidative stress;obsolete peroxidase reaction;metal ion binding;catalase activity;tryptophan metabolic process;hydrogen peroxide catabolic process	MF;CC;BP;BP;BP;BP;MF;MF;BP;BP	IPR002226;IPR018028;IPR010582;IPR011614;IPR020835	Catalase proximal heme-ligand signature;catalase family profile;Catalase-related immune-responsive;Catalase;undef	Cp4.1LG07g05850.1	catalase	50.1.11	Catalase isozyme 3 OS=Cucurbita pepo (sp|p48352|cata3_cucpe : 309.0) & Enzyme classification.EC_1 oxidoreductases.EC_1.11 oxidoreductase acting on peroxide as acceptor(50.1.11 : 57.2)	4
CUCPE_TC6398	-0.919494	0.520356	-2.44041	0.0100181	-0.350691	0.899615	AT2G38870.1	Serine protease inhibitor, potato inhibitor I-type family protein	P16231	Wound-induced proteinase inhibitor 1 OS=Solanum peruvianum PE=3 SV=1	Cucsa.313930.1	Serine protease inhibitor, potato inhibitor I-type family protein	GO:0009611;GO:0010951;GO:0004867	response to wounding;negative regulation of endopeptidase activity;serine-type endopeptidase inhibitor activity	BP;BP;MF	IPR000864	undef	Cp4.1LG15g00570.1	inhibitor of trypsin and hageman factor-like	35.2	no hits	4
CUCPE_TC3324	-2.61875	7.457e-06	-2.4624	2.70101e-05	-0.42119	0.752697	AT5G13420.1	Aldolase-type TIM barrel family protein	A8KYS5	Transaldolase OS=Frankia sp. (strain EAN1pec) GN=tal PE=3 SV=1	Cucsa.095750.1	Aldolase-type TIM barrel family protein	GO:0033587;GO:0004801;GO:0006096;GO:0009060;GO:0006098;GO:0009809;GO:0005739;GO:0009570	shikimate biosynthetic process;sedoheptulose-7-phosphate:D-glyceraldehyde-3-phosphate glyceronetransferase activity;glycolytic process;aerobic respiration;pentose-phosphate shunt;lignin biosynthetic process;mitochondrion;chloroplast stroma	BP;MF;BP;BP;BP;BP;CC;CC	IPR013785;IPR001585;IPR004732;IPR018225	undef;Transaldolase;tal_mycobact: transaldolase;Transaldolase signature 1	Cp4.1LG08g06470.1	transaldolase	3.9.2.4	transaldolase	5
CUCPE_TC10542	-0.0729526	0.980961	-2.47085	0.0438585	1.24121	0.485084	#N/A	#N/A	#N/A	#N/A	#N/A	#N/A	#N/A	#N/A	#N/A	#N/A	#N/A	Cp4.1LG11g00070.1	#N/A	35.2	no hits	4
CUCPE_TC75	-0.750576	0.459044	-2.47297	0.000213697	0.720774	0.570479	AT4G02380.1	senescence-associated gene 21	P32292	Indole-3-acetic acid-induced protein ARG2 OS=Vigna radiata var. radiata GN=ARG2 PE=2 SV=1	Cucsa.205500.2	senescence-associated gene 21	GO:0006950	response to stress	BP	IPR004926	Late embryogenesis abundant protein	Cp4.1LG12g05650.1	indole-3-acetic acid-induced ARG2-like	35.1	Indole-3-acetic acid-induced protein ARG2 OS=Vigna radiata var. radiata (sp|p32292|arg2_vigrr : 95.9)	4
CUCPE_L26175_T_1	-0.728725	0.563326	-2.47924	0.000257136	0.0334139	0.989265	AT4G13395.1	ROTUNDIFOLIA like 12	#N/A	#N/A	#N/A	#N/A	#N/A	#N/A	#N/A	#N/A	#N/A	Cp4.1LG11g10960.1	#N/A	11.10.1.6.1	DVL/RTFL precursor polypeptide	4
CUCPE_L16055_T_2	-1.761	0.00733055	-2.48375	2.63828e-05	0.0584423	0.9832	AT5G24890.1	unknown protein\x3b FUNCTIONS IN\x3a molecular_function unknown\x3b INVOLVED IN\x3a biological_process unknown\x3b LOCATED IN\x3a cellular_component unknown\x3b EXPRESSED IN\x3a 24 plant structures\x3b EXPRESSED DURING\x3a 13 growth stages\x3b BEST Arabidopsis thaliana protein matc /.../unknown protein (TAIR\x3aAT2G24550.1)\x3b Has 1807 Blast hits to 1807 proteins in 277 species\x3a Archae - 0\x3…	#N/A	#N/A	#N/A	#N/A	GO:0006612;GO:0005634;GO:0005515;GO:0009963;GO:0005739;GO:0010363;GO:0005773	protein targeting to membrane;nucleus;protein binding;positive regulation of flavonoid biosynthetic process;mitochondrion;regulation of plant-type hypersensitive response;vacuole	BP;CC;MF;BP;CC;BP;CC	#N/A	#N/A	Cp4.1LG11g05350.1	#N/A	35.2	no hits	5
CUCPE_L8406_T_1	-1.65834	0.023987	-2.48691	0.000623862	1.28371	0.102859	AT2G21970.1	stress enhanced protein 2	Q9SJ02	Stress enhanced protein 2, chloroplastic OS=Arabidopsis thaliana GN=SEP2 PE=2 SV=1	Cucsa.101670.1	stress enhanced protein 2	#N/A	#N/A	#N/A	#N/A	#N/A	Cp4.1LG19g11680.1	stress enhanced chloroplastic	1.1.1.6.1.2	SEP2 LHC-related protein	5
CUCPE_L8937_T_1	-2.01228	0.0362417	-2.48947	0.0132402	0.800871	0.642571	AT2G38870.1	Serine protease inhibitor, potato inhibitor I-type family protein	P19873	Inhibitor of trypsin and hageman factor OS=Cucurbita maxima PE=1 SV=1	Cucsa.255060.1	Serine protease inhibitor, potato inhibitor I-type family protein	GO:0009611;GO:0010951;GO:0004867	response to wounding;negative regulation of endopeptidase activity;serine-type endopeptidase inhibitor activity	BP;BP;MF	#N/A	#N/A	Cp4.1LG08g12900.1	glu protease inhibitor	35.2	no hits	5
CUCPE_TC5304	-1.22175	0.145607	-2.49823	0.000165132	0.269239	0.893806	#N/A	#N/A	#N/A	#N/A	#N/A	#N/A	#N/A	#N/A	#N/A	#N/A	#N/A	#N/A	#N/A	35.2	no hits	4
CUCPE_TC15419	-1.76749	0.000824296	-2.50184	2.68267e-07	-0.218555	0.886035	AT1G08180.1	unknown protein\x3b Has 53 Blast hits to 53 proteins in 9 species\x3a Archae - 0\x3b Bacteria - 0\x3b Metazoa - 1\x3b Fungi - 0\x3b Plants - 52\x3b Viruses - 0\x3b Other Eukaryotes - 0 (source\x3a NCBI BLink).	#N/A	#N/A	#N/A	#N/A	#N/A	#N/A	#N/A	#N/A	#N/A	Cp4.1LG07g06750.1	#N/A	13.1.1.3.2	SIM-type cyclin-dependent kinase inhibitor	4
CUCPE_L6635_T_12	-0.147513	0.960233	-2.5114	0.0338254	0.747574	0.727573	AT2G39220.1	PATATIN-like protein 6	O80959	Patatin-like protein 6 OS=Arabidopsis thaliana GN=PLP6 PE=2 SV=1	Cucsa.137740.1	PATATIN-like protein 6	GO:0016042;GO:0016787	lipid catabolic process;hydrolase activity	BP;MF	#N/A	#N/A	Cp4.1LG01g24400.1	patatin 6	35.1	Patatin-like protein 6 OS=Arabidopsis thaliana (sp|o80959|plp6_arath : 117.0)	4
CUCPE_L348_T_23	-0.535675	0.700624	-2.51549	0.00114766	0.902883	0.461095	AT4G29990.1	Leucine-rich repeat transmembrane protein kinase protein	O65924	Putative leucine-rich repeat receptor-like protein kinase At2g19210 OS=Arabidopsis thaliana GN=At2g19210 PE=3 SV=1	Cucsa.360900.1	Leucine-rich repeat transmembrane protein kinase protein	GO:0005524;GO:0005515;GO:0004672;GO:0006468	ATP binding;protein binding;protein kinase activity;protein phosphorylation	MF;MF;MF;BP	IPR001611;IPR000719;IPR024788;IPR013320;IPR001245;IPR017441;IPR011009;IPR002290;IPR008271	Leucine-rich repeat profile;Protein kinase domain profile;Carbohydrate-binding protein of the ER;undef;Protein tyrosine kinase;Protein kinases ATP-binding region signature;undef;Serine/Threonine protein kinases, catalytic domain;Serine/Threonine protein kinases active-site signature	Cp4.1LG00g09440.1	#N/A	50.2.7	Putative leucine-rich repeat receptor-like protein kinase At2g19210 OS=Arabidopsis thaliana (sp|o65924|y2921_arath : 462.0) & Enzyme classification.EC_2 transferases.EC_2.7 transferase transferring phosphorus-containing group(50.2.7 : 118.5)	4
CUCPE_TC20679	-1.57621	0.220406	-2.52754	0.0217024	-0.564804	0.804095	AT1G68760.1	nudix hydrolase 1	Q9CA40	Nudix hydrolase 1 OS=Arabidopsis thaliana GN=NUDT1 PE=1 SV=1	Cucsa.284040.1	nudix hydrolase 1	GO:0006281;GO:0008152;GO:0019177;GO:0005829;GO:0008413	DNA repair;metabolic process;dihydroneopterin triphosphate pyrophosphohydrolase activity;cytosol;8-oxo-7,8-dihydroguanosine triphosphate pyrophosphatase activity	BP;BP;MF;CC;MF	IPR000086;IPR020476;IPR020084;IPR015797	NUDIX domain;NUDIX hydrolase family signature;Nudix box signature;undef	Cp4.1LG01g17740.1	nudix hydrolase 1	7.5.2.2	Nudix-type hydrolase	4
CUCPE_L17789_T_1	-0.929052	0.201223	-2.54624	2.01803e-06	0.806966	0.355929	AT2G01670.1	nudix hydrolase homolog 17	Q9ZU95	Nudix hydrolase 17, mitochondrial OS=Arabidopsis thaliana GN=NUDT17 PE=2 SV=1	#N/A	#N/A	GO:0008152;GO:0016787	metabolic process;hydrolase activity	BP;MF	IPR000086;IPR020084;IPR015797	NUDIX domain;Nudix box signature;undef	Cp4.1LG01g18250.1	nudix hydrolase mitochondrial	35.1	Nudix hydrolase 17, mitochondrial OS=Arabidopsis thaliana (sp|q9zu95|nud17_arath : 257.0)	4
CUCPE_L6030_T_7	-1.3622	0.0421042	-2.5469	5.95261e-06	-0.270411	0.875419	AT1G16170.1	unknown protein\x3b FUNCTIONS IN\x3a molecular_function unknown\x3b INVOLVED IN\x3a biological_process unknown\x3b LOCATED IN\x3a cellular_component unknown\x3b EXPRESSED IN\x3a 24 plant structures\x3b EXPRESSED DURING\x3a 15 growth stages\x3b BEST Arabidopsis thaliana protein matc /.../unknown protein (TAIR\x3aAT1G79660.1)\x3b Has 55 Blast hits to 55 proteins in 13 species\x3a Archae - 0\x3b Bac…	#N/A	#N/A	#N/A	#N/A	GO:0005739	mitochondrion	CC	#N/A	#N/A	Cp4.1LG17g08630.1	hypothetical protein Csa_7G431400	35.2	no hits	4
CUCPE_TC17820	-0.980083	0.512542	-2.59969	0.0229694	0.225015	0.943559	AT5G06800.1	myb-like HTH transcriptional regulator family protein	Q8GUN5	Protein PHR1-LIKE 1 OS=Arabidopsis thaliana GN=PHL1 PE=1 SV=1	Cucsa.353890.1	myb-like HTH transcriptional regulator family protein	GO:0003677	DNA binding	MF	IPR001005;IPR025756;IPR006447;IPR009057	Myb-like DNA-binding domain;MYB-CC type transfactor, LHEQLE motif;myb_SHAQKYF: myb-like DNA-binding domain, SHAQKYF class;undef	Cp4.1LG19g01300.1	#N/A	15.5.2.3	G2-like GARP transcription factor	4
CUCPE_L7611_T_24	4.33796	0.0175872	-2.60973	0.109554	2.51397	0.309017	AT5G07900.1	Mitochondrial transcription termination factor family protein	#N/A	#N/A	Cucsa.253310.1	Mitochondrial transcription termination factor family protein	GO:0006355;GO:0005739;GO:0003690	regulation of transcription, DNA-templated;mitochondrion;double-stranded DNA binding	BP;CC;MF	IPR003690	Mitochondrial termination factor repeats	Cp4.1LG07g01090.1	transcription termination factor chloroplastic-like	15.6.2.2	transcription factor (mTERF)	4
CUCPE_L24516_T_2	-0.80993	0.562021	-2.61086	0.00161496	0.86965	0.597255	AT5G19855.1	Chaperonin-like RbcX protein	#N/A	#N/A	#N/A	#N/A	GO:0044183;GO:0061077;GO:0009570	protein binding involved in protein folding;chaperone-mediated protein folding;chloroplast stroma	MF;BP;CC	IPR003435	RbcX protein	Cp4.1LG16g08840.1	#N/A	1.2.1.2.4	RbcX assembly factor involved in RuBisCo assembly	4
CUCPE_L1926_T_2	0.288854	0.913617	-2.61179	0.0384006	1.15661	0.655217	AT4G36910.1	Cystathionine beta-synthase (CBS) family protein	O23193	CBS domain-containing protein CBSX1, chloroplastic OS=Arabidopsis thaliana GN=CBSX1 PE=1 SV=2	Cucsa.219730.1	Cystathionine beta-synthase (CBS) family protein	GO:0045454;GO:0009507	cell redox homeostasis;chloroplast	BP;CC	IPR000644	Domain in cystathionine beta-synthase and other proteins	Cp4.1LG14g04200.1	CBS domain-containing chloroplastic-like	35.1	CBS domain-containing protein CBSX1, chloroplastic OS=Arabidopsis thaliana (sp|o23193|cbsx1_arath : 168.0)	4
CUCPE_L27240_T_1	-0.910194	0.267511	-2.62717	1.26847e-05	1.8213	0.0113723	#N/A	#N/A	#N/A	#N/A	#N/A	#N/A	#N/A	#N/A	#N/A	#N/A	#N/A	Cp4.1LG05g12250.1	#N/A	35.2	no hits	4
CUCPE_L13419_T_1	3.28767	0.0415277	-2.65168	0.0740745	-0.546468	0.886035	#N/A	#N/A	#N/A	#N/A	#N/A	#N/A	#N/A	#N/A	#N/A	#N/A	#N/A	#N/A	#N/A	35.2	no hits	4
CUCPE_L9358_T_1	-0.530179	0.6333	-2.67794	2.85123e-05	0.577966	0.654662	#N/A	#N/A	#N/A	#N/A	#N/A	#N/A	#N/A	#N/A	#N/A	#N/A	#N/A	#N/A	#N/A	35.2	no hits	4
CUCPE_L14082_T_1	-0.906805	0.617109	-2.68098	0.0235941	0.902861	0.753287	AT2G02220.1	phytosulfokin receptor 1	Q9ZVR7	Phytosulfokine receptor 1 OS=Arabidopsis thaliana GN=PSKR1 PE=2 SV=4	#N/A	#N/A	GO:0009611;GO:0016020;GO:0007165;GO:0009069;GO:0006468;GO:0006182;GO:0004674;GO:0005515;GO:0000166;GO:0006144;GO:0031347;GO:0001653;GO:0046039;GO:0045087;GO:0004383	response to wounding;membrane;signal transduction;serine family amino acid metabolic process;protein phosphorylation;cGMP biosynthetic process;protein serine/threonine kinase activity;protein binding;nucleotide binding;purine nucleobase metabolic process;regulation of defense response;peptide receptor activity;GTP metabolic process;innate immune response;guanylate cyclase activity	BP;CC;BP;BP;BP;BP;MF;MF;MF;BP;BP;MF;BP;BP;MF	#N/A	#N/A	Cp4.1LG01g06580.1	phytosulfokine receptor 1	35.2	no hits	4
CUCPE_TC18638	-0.690509	0.697336	-2.77913	0.0176257	0.909145	0.640679	AT3G01420.1	Peroxidase superfamily protein	Q9SGH6	Alpha-dioxygenase 1 OS=Arabidopsis thaliana GN=DOX1 PE=1 SV=1	Cucsa.339480.1	Peroxidase superfamily protein	GO:0006804;GO:0006979;GO:0020037;GO:0004601;GO:0055114;GO:0051213	obsolete peroxidase reaction;response to oxidative stress;heme binding;peroxidase activity;oxidation-reduction process;dioxygenase activity	BP;BP;MF;MF;BP;MF	IPR019791;IPR010255	Animal haem peroxidase;undef	Cp4.1LG18g06900.1	alpha-dioxygenase 2	5.7.3.4.1	alpha dioxygenase	4
CUCPE_TC17728	0.745419	0.752852	-2.78221	0.0365889	1.50306	0.402991	AT5G24530.1	2-oxoglutarate (2OG) and Fe(II)-dependent oxygenase superfamily protein	P24397	Hyoscyamine 6-dioxygenase OS=Hyoscyamus niger GN=H6H PE=1 SV=1	Cucsa.388620.1	2-oxoglutarate (2OG) and Fe(II)-dependent oxygenase superfamily protein	GO:0046872;GO:0016706;GO:0055114	metal ion binding;oxidoreductase activity, acting on paired donors, with incorporation or reduction of molecular oxygen, 2-oxoglutarate as one donor, and incorporation of one atom each of oxygen into both donors;oxidation-reduction process	MF;MF;BP	#N/A	#N/A	Cp4.1LG17g06100.1	hyoscyamine 6-dioxygenase-like	50.1.13	Protein DOWNY MILDEW RESISTANCE 6 OS=Arabidopsis thaliana (sp|q9flv0|dmr6_arath : 245.0) & Enzyme classification.EC_1 oxidoreductases.EC_1.14 oxidoreductase acting on paired donor with incorporation or reduction of molecular oxygen(50.1.13 : 143.7)	4
CUCPE_TC18969	-1.24045	0.230639	-2.81388	0.000672496	0.656846	0.69659	AT3G09270.1	glutathione S-transferase TAU 8	P32110	Probable glutathione S-transferase OS=Glycine max GN=HSP26-A PE=2 SV=1	Cucsa.257350.1	glutathione S-transferase TAU 8	GO:0004462;GO:0006090;GO:0005975;GO:0016740	lactoylglutathione lyase activity;pyruvate metabolic process;carbohydrate metabolic process;transferase activity	MF;BP;BP;MF	IPR010987;IPR004045;IPR012336	undef;Soluble glutathione S-transferase N-terminal domain profile;undef	Cp4.1LG03g17360.1	probable glutathione S-transferase	18.8.1.4	class tau glutathione S-transferase	4
CUCPE_TC110	0.532941	0.834459	-2.82345	0.0262228	-0.84669	0.766207	AT1G43170.9	ribosomal protein 1	P35684	60S ribosomal protein L3 OS=Oryza sativa subsp. japonica GN=RPL3 PE=2 SV=2	Cucsa.325800.2	ribosomal protein 1	GO:0005840;GO:0042254;GO:0006412;GO:0003735	ribosome;ribosome biogenesis;translation;structural constituent of ribosome	CC;BP;BP;MF	IPR000597;IPR019926;IPR009000	Ribosomal protein L3;Ribosomal protein L3 signature;undef	Cp4.1LG17g04890.1	60S ribosomal L3	17.1.2.1.1	component RPL3 of LSU proteome component	4
CUCPE_L26702_T_1	-1.23371	0.250134	-2.85333	0.0163169	0.881462	0.650779	#N/A	#N/A	#N/A	#N/A	#N/A	#N/A	#N/A	#N/A	#N/A	#N/A	#N/A	Cp4.1LG05g11670	cytochrome P450 81D1-like	35.2	no hits	4
CUCPE_L5430_T_1	-1.455	0.272117	-2.88258	0.00745412	1.89332	0.164232	#N/A	0	#N/A	#N/A	#N/A	#N/A	#N/A	#N/A	#N/A	#N/A	#N/A	#N/A	#N/A	35.2	no hits	4
CUCPE_L20277_T_2	-0.660617	0.607934	-2.88499	0.00151365	0.316449	0.866573	AT4G27410.3	NAC (No Apical Meristem) domain transcriptional regulator superfamily protein	Q93VY3	NAC domain-containing protein 72 OS=Arabidopsis thaliana GN=NAC072 PE=2 SV=1	#N/A	#N/A	GO:0003677;GO:0005634;GO:0006355	DNA binding;nucleus;regulation of transcription, DNA-templated	MF;CC;BP	IPR003441	undef	Cp4.1LG02g01650.1	NAC domain-containing 72-like	15.5.17	transcription factor (NAC)	4
CUCPE_TC1321	-1.31009	0.190726	-2.89422	0.000247944	0.679629	0.678623	AT5G40010.1	AAA-ATPase 1	Q54DY9	Probable mitochondrial chaperone BCS1-B OS=Dictyostelium discoideum GN=bcsl1b PE=3 SV=1	Cucsa.339170.1	AAA-ATPase 1	GO:0005524	ATP binding	MF	IPR003960;IPR003959;IPR025753;IPR003593;IPR027417	AAA-protein family signature;ATPase family associated with various cellular activities (AAA);Domain associated at C-terminal with AAA;ATPases associated with a variety of cellular activities;undef	Cp4.1LG00g07340.1	#N/A	35.1	AAA-ATPase ASD, mitochondrial OS=Arabidopsis thaliana (sp|q9fld5|asd_arath : 550.0)	4
CUCPE_TC16931	-1.93858	0.04769	-2.93108	7.8888e-05	0.522066	0.718814	AT5G56170.1	LORELEI-LIKE-GPI-ANCHORED PROTEIN 1	B3GS44	GPI-anchored protein LORELEI OS=Arabidopsis thaliana GN=LRE PE=2 SV=1	Cucsa.334330.1	LORELEI-LIKE-GPI-ANCHORED PROTEIN 1	GO:0090406;GO:0031225	pollen tube;anchored component of membrane	CC;CC	#N/A	#N/A	Cp4.1LG02g00270.1	GPI-anchored LORELEI-like	11.10.2.4.3	receptor CrRLK1L chaperone (LLG)	4
CUCPE_TC13415	-1.62403	0.00290961	-2.93133	6.53756e-09	0.484382	0.634408	AT1G80920.1	Chaperone DnaJ-domain superfamily protein	Q9SAG8	Chaperone protein dnaJ 8, chloroplastic OS=Arabidopsis thaliana GN=ATJ8 PE=2 SV=1	Cucsa.177320.1	Chaperone DnaJ-domain superfamily protein	GO:0005634;GO:0009570	nucleus;chloroplast stroma	CC;CC	IPR001623	DnaJ molecular chaperone homology domain	Cp4.1LG03g08970.1	chaperone dnaJ chloroplastic	23.1.2.5	component Toc12 of outer envelope TOC translocation system	4
CUCPE_TC83	-1.47323	0.0258666	-2.94679	3.46516e-05	-2.04315	0.00154087	AT3G57770.1	Protein kinase superfamily protein	#N/A	#N/A	#N/A	#N/A	#N/A	#N/A	#N/A	#N/A	#N/A	#N/A	#N/A	35.2	no hits	4
CUCPE_TC21839	-1.95462	0.00629483	-2.97505	2.19338e-05	-0.0422062	0.986702	AT2G36890.1	Duplicated homeodomain-like superfamily protein	Q9SJL7	Transcription factor RAX2 OS=Arabidopsis thaliana GN=RAX2 PE=1 SV=1	Cucsa.306690.1	myb domain protein 68	GO:0003677	DNA binding	MF	IPR001005;IPR017930;IPR017877;IPR009057	Myb-like DNA-binding domain;Myb-type HTH DNA-binding domain profile;Myb-like domain profile;undef	Cp4.1LG08g10870.1	transcription factor RAX2	15.5.2.1	transcription factor (MYB)	4
CUCPE_TC9431	-0.357973	0.784017	-2.98533	6.28721e-05	1.91446	0.0112419	AT3G04300.1	RmlC-like cupins superfamily protein	#N/A	#N/A	Cucsa.348780.1	RmlC-like cupins superfamily protein	GO:0019252;GO:0005634;GO:0000023;GO:0019288;GO:0009507	starch biosynthetic process;nucleus;maltose metabolic process;isopentenyl diphosphate biosynthetic process, methylerythritol 4-phosphate pathway;chloroplast	BP;CC;BP;BP;CC	IPR014710;IPR011051;IPR008579	undef;undef;Protein of unknown function (DUF861)	Cp4.1LG17g09600.1	#N/A	35.2	no hits	4
CUCPE_L26841_T_1	-1.96004	0.00196341	-2.98969	7.81469e-07	-2.24104	0.00048677	#N/A	#N/A	#N/A	#N/A	#N/A	#N/A	#N/A	#N/A	#N/A	#N/A	#N/A	#N/A	#N/A	35.2	no hits	4
CUCPE_TC19313	-1.53399	0.00378964	-3.00274	1.3343e-08	0.183633	0.902582	AT5G13180.1	NAC domain containing protein 83	Q9C932	NAC domain-containing protein 19 OS=Arabidopsis thaliana GN=NAC019 PE=1 SV=1	Cucsa.095210.1	NAC domain containing protein 83	GO:0003677;GO:0006355	DNA binding;regulation of transcription, DNA-templated	MF;BP	IPR003441	No apical meristem (NAM) protein	Cp4.1LG08g06040.1	#N/A	15.5.17	transcription factor (NAC)	4
[truncated: 43 more rows]
